# Supplementary material for: Seasonal variation in equine follicular fluid proteome
Source: Reprod Biol Endocrinol. 2019 Mar 6;17:29. doi: 10.1186/s12958-019-0473-z (PMC6404268; doi:10.1186/s12958-019-0473-z)
Supplement: Supplementary file 1 — Table S1. All seasonal proteome datasets, with full protein annotations. (ODS 1926 kb) [file 12958_2019_473_MOESM1_ESM.ods]

## Sheet: SAN_Analyses
Proteome dataset (SAN)											Functional categories														Gene Ontology
Protein ID	Protein Name	Protein Length (AA)	Protein Weight (kDa)	Protein Isoelectric Point (pI)	Total Protein Probability	Total Score	Total Peptides	Total % Seq Coverage	Total Spectra		Category	Term	Count	%	PValue	Genes	List Total	Pop Hits	Pop Total	Fold Enrichment	Bonferroni	Benjamini	FDR		Category	Term	Count	%	PValue	Genes	List Total	Pop Hits	Pop Total	Fold Enrichment	Bonferroni	Benjamini	FDR		Category	Term	Count	%	PValue	Genes	List Total	Pop Hits	Pop Total	Fold Enrichment	Bonferroni
NP_001075379	inhibin alpha chain precursor [Equus caballus]	367	39.43	7.66	1.000	10.88	3	16.08	5		UP_KEYWORDS	Signal	46	74.19	3.95E-33	100054939, 100060539, 100068133, 100067197, 100065718, 100034176, 100055671, 100051474, 100065158, 100070004, 100052147, 100068086, 100051124, 100059906, 100060087, 100062583, 100147221, 100034172, 100050100, 100065532, 100067869, 100065191, 100069774, 100630686, 100051657, 100056744, 100066476, 100057521, 100034189, 100059034, 100065068, 100065007, 100062506, 100055123, 100066043, 100068067, 100…	55	1882	15684	6.97	3.08E-31	3.08E-31	4.18E-30		GOTERM_CC_DIRECT	GO:0072562~blood microparticle	27	43.5483871	9.73E-48	100054939, 100068133, 100055671, 100051474, 100070004, 100059906, 100060087, 100062583, 100147221, 100034172, 100063302, 100069774, 100066476, 100057521, 100034189, 100059034, 100062506, 100055123, 100066043, 100034206, 100068067, 100065526, 100051766, 100034183, 100061173, 100058573, 100069763	54	69	13544	98.14	5.25E-46	5.25E-46	9.53E-45		GOTERM_MF_DIRECT	GO:0004867~serine-type endopeptidase inhibitor activity	13	20.97	9.50E-18	100066476, 100065068, 100065007, 100051474, 100065158, 100070004, 100059906, 100060087, 100051766, 100629879, 100061173, 100065191, 100056744	49	60	11279	49.87	5.61E-16
NP_001075413	clusterin precursor [Equus caballus]	449	52.10	5.72	1.000	15.70	4	14.25	9		UP_KEYWORDS	Secreted	18	29.03	2.55E-15	100060539, 100034189, 100034176, 100065158, 100062506, 100055123, 100066043, 100052147, 100034206, 100050531, 100062583, 100065526, 100051766, 100034172, 100034183, 100069774, 100069763, 100034077	55	365	15684	14.06	1.99E-13	9.96E-14	2.70E-12		GOTERM_CC_DIRECT	GO:0070062~extracellular exosome	35	56.4516129	1.91E-15	100054939, 100068133, 100067197, 100071701, 100055671, 100051474, 100070004, 100052147, 100068086, 100059906, 100060087, 100062583, 100147221, 100034172, 100063302, 100069774, 100630686, 100066476, 100057521, 100061487, 100034189, 100059034, 100065007, 100062506, 100055123, 100066043, 100034206, 100068067, 100629879, 100051766, 100065526, 100061173, 100034183, 100058573, 100069763	54	2123	13544	4.13	1.02E-13	5.10E-14	1.85E-12		GOTERM_MF_DIRECT	GO:0060228~phosphatidylcholine-sterol O-acyltransferase activator activity	3	4.84	1.76E-04	100062583, 100062506, 100066043	49	5	11279	138.11	0.01
NP_001075415	serotransferrin precursor [Equus caballus]	706	77.95	6.54	1.000	242.07	56	71.53	827		UP_KEYWORDS	Disulfide bond	20	32.26	5.66E-11	100060539, 100057521, 100034189, 100034176, 100071701, 100066043, 100034206, 100051124, 100050531, 100051766, 100147221, 100034186, 100034172, 100067869, 100034183, 100069774, 100630686, 100069763, 100051657, 100034077	55	898	15684	6.35	4.41E-09	1.47E-09	5.98E-08		GOTERM_CC_DIRECT	GO:0005615~extracellular space	21	33.87096774	1.18E-11	100060539, 100066476, 100067197, 100034176, 100071701, 100065068, 100065007, 100065158, 100052147, 100068086, 100034206, 100050992, 100060087, 100629879, 100034172, 100050100, 100061173, 100065191, 100630686, 100034077, 100056744	54	825	13544	6.38	6.35E-10	2.12E-10	1.15E-08		GOTERM_MF_DIRECT	GO:0005198~structural molecule activity	6	9.68	2.09E-04	100061487, 100147221, 100061857, 100063302, 100069774, 100069763	49	129	11279	10.71	0.01
NP_001075419	complement component C9 precursor [Equus caballus]	547	61.96	5.20	1.000	18.76	5	10.79	8		UP_KEYWORDS	Blood coagulation	4	6.45	7.66E-07	100050531, 100057521, 100069774, 100069763	55	6	15684	190.11	5.97E-05	1.49E-05	8.10E-04		GOTERM_CC_DIRECT	GO:0005577~fibrinogen complex	5	8.064516129	7.25E-09	100034189, 100060087, 100147221, 100069774, 100069763	54	7	13544	179.15	3.91E-07	9.79E-08	7.10E-06		GOTERM_MF_DIRECT	GO:0017127~cholesterol transporter activity	3	4.84	0.001139118	100062583, 100062506, 100066043	49	12	11279	57.55	0.07
NP_001075422	gelsolin [Equus caballus]	731	80.76	5.50	1.000	35.40	9	25.03	16		UP_KEYWORDS	Hemostasis	4	6.45	7.66E-07	100050531, 100057521, 100069774, 100069763	55	6	15684	190.11	5.97E-05	1.49E-05	8.10E-04		GOTERM_CC_DIRECT	GO:0042627~chylomicron	4	6.451612903	3.13E-06	100062583, 100065532, 100062506, 100066043	54	8	13544	125.41	1.69E-04	3.38E-05	0.003		GOTERM_MF_DIRECT	GO:0031210~phosphatidylcholine binding	3	4.84	0.00134258	100062583, 100062506, 100066043	49	13	11279	53.12	0.08
NP_001075972	serum albumin precursor [Equus caballus]	607	68.54	5.92	1.000	241.13	54	65.90	659		UP_KEYWORDS	Glycoprotein	6	9.68	5.88E-05	100034189, 100034176, 100065158, 100034172, 100034183, 100034077	55	121	15684	14.14	0.00	0.00	0.06		GOTERM_CC_DIRECT	GO:0005576~extracellular region	9	14.51612903	3.51E-06	100051124, 100050531, 100034189, 100065526, 100067869, 100034183, 100069774, 100069763, 100068086	54	237	13544	9.52	1.90E-04	3.16E-05	0.003		GOTERM_MF_DIRECT	GO:0004869~cysteine-type endopeptidase inhibitor activity	3	4.84	0.002598035	100068067, 100068133, 100068086	49	18	11279	38.36	0.14
NP_001093235	7-51 putative nonclassical MHC class I antigen precursor [Equus caballus]	359	40.21	5.38	0.998	11.95	3	12.26	10		UP_KEYWORDS	Acute phase	3	4.84	5.14E-04	100057521, 100034189, 100065158	55	10	15684	85.55	0.04	0.01	0.54		GOTERM_CC_DIRECT	GO:0031091~platelet alpha granule	4	6.451612903	1.21E-05	100147221, 100069774, 100069763, 100056744	54	12	13544	83.60	6.55E-04	9.37E-05	0.012		GOTERM_MF_DIRECT	GO:0008201~heparin binding	4	6.45	0.005969587	100034189, 100061173, 100630686, 100056744	49	87	11279	10.58	0.30
NP_001304178	alpha-1-antiproteinase 2-like precursor [Equus caballus]	421	46.79	5.14	1.000	63.86	14	38.00	65		UP_KEYWORDS	Immunity	4	6.45	5.27E-04	100034183, 100069774, 100051657, 100069763	55	46	15684	24.80	0.04	0.01	0.56		GOTERM_CC_DIRECT	GO:0034366~spherical high-density lipoprotein particle	3	4.838709677	1.49E-04	100062583, 100034172, 100066043	54	5	13544	150.49	0.01	0.00	0.15		GOTERM_MF_DIRECT	GO:0015485~cholesterol binding	3	4.84	0.006691855	100062583, 100062506, 100066043	49	29	11279	23.81	0.33
NP_001333005	keratin 10 [Equus caballus]	559	57.04	4.83	1.00	6.37	2	3.58	2		UP_KEYWORDS	Phosphoprotein	5	8.06	8.41E-04	100034206, 100050531, 100034176, 100034186, 100034172	55	123	15684	11.59	0.06	0.01	0.89		GOTERM_CC_DIRECT	GO:0031012~extracellular matrix	5	8.064516129	3.20E-04	100068067, 100071701, 100034172, 100063302, 100056744	54	84	13544	14.93	0.02	0.00	0.31		GOTERM_MF_DIRECT	GO:0070653~high-density lipoprotein particle receptor binding	2	3.23	0.008493658	100062583, 100066043	49	2	11279	230.18	0.40
NP_001333128	keratin 1 [Equus caballus]	626	64.73	7.80	1.00	7.84	2	3.83	5		UP_KEYWORDS	Copper	3	4.84	0.001031113	100034206, 100065718, 100058573	55	14	15684	61.11	0.08	0.01	1.09		GOTERM_CC_DIRECT	GO:0034361~very-low-density lipoprotein particle	3	4.838709677	6.63E-04	100062583, 100062506, 100066043	54	10	13544	75.24	0.04	0.00	0.65		GOTERM_MF_DIRECT	GO:0005507~copper ion binding	3	4.84	0.011309001	100065718, 100062506, 100058573	49	38	11279	18.17	0.49
NP_001333133	keratin 4 [Equus caballus]	607	64.82	7.75	1.00	8.44	2	3.79	4		UP_KEYWORDS	Lipid transport	3	4.84	0.001530837	100062583, 100062506, 100066043	55	17	15684	50.32	0.11	0.01	1.61		GOTERM_CC_DIRECT	GO:0005623~cell	4	6.451612903	9.74E-04	100068133, 100057521, 100034176, 100055123	54	50	13544	20.07	0.05	0.00	0.95		GOTERM_MF_DIRECT	GO:0004252~serine-type endopeptidase activity	4	6.45	0.017033062	100051124, 100050531, 100057521, 100067869	49	128	11279	7.19	0.64
NP_001333146	keratin 75 [Equus caballus]	549	59.20	8.32	1.00	9.20	2	4.37	7		UP_KEYWORDS	Innate immunity	3	4.84	0.00212457	100034183, 100069774, 100069763	55	20	15684	42.77	0.15	0.01	2.22		GOTERM_CC_DIRECT	GO:0045095~keratin filament	3	4.838709677	0.007780113	100061487, 100061857, 100063302	54	34	13544	22.13	0.34	0.03	7.37		GOTERM_MF_DIRECT	GO:0008035~high-density lipoprotein particle binding	2	3.23	0.021101852	100062583, 100066043	49	5	11279	92.07	0.72
XP_001488181	alpha-1-acid glycoprotein 2 [Equus caballus]	201	23.08	4.94	1.000	15.48	4	25.87	10		UP_KEYWORDS	Sulfation	2	3.23	0.01029413	100034189, 100069774	55	3	15684	190.11	0.55	0.07	10.37		GOTERM_CC_DIRECT	GO:0005938~cell cortex	3	4.838709677	0.018882833	100147221, 100069774, 100069763	54	54	13544	13.93	0.64	0.08	17.04		GOTERM_MF_DIRECT	GO:0004866~endopeptidase inhibitor activity	2	3.23	0.033553017	100060539, 100068067	49	8	11279	57.55	0.87
XP_001488234	alpha-1-acid glycoprotein 2 [Equus caballus]	201	23.15	5.48	0.652	4.59	1	8.96	4		UP_KEYWORDS	Intermediate filament	3	4.84	0.018129343	100061487, 100061857, 100063302	55	60	15684	14.26	0.76	0.10	17.60		GOTERM_CC_DIRECT	GO:0009897~external side of plasma membrane	4	6.451612903	0.020473327	100147221, 100062017, 100069774, 100069763	54	149	13544	6.73	0.67	0.08	18.34
XP_001488384	protein AMBP [Equus caballus]	352	38.97	6.80	1.000	15.35	4	12.78	12		UP_KEYWORDS	Adaptive immunity	2	3.23	0.023857996	100069774, 100069763	55	7	15684	81.48	0.85	0.13	22.54		GOTERM_CC_DIRECT	GO:0034364~high-density lipoprotein particle	2	3.225806452	0.049715312	100062583, 100062506	54	13	13544	38.59	0.94	0.17	39.32		Additional GO Analyses
XP_001489154	fibronectin isoform X1 [Equus caballus]	2477	272.03	5.29	1.000	80.96	21	14.98	41		UP_KEYWORDS	Serine protease	3	4.84	0.033153123	100051124, 100050531, 100057521	55	83	15684	10.31	0.93	0.16	30.00																Category (34)	Term	Count	%	PValue	Genes	List Total	Pop Hits	Pop Total	Fold Enrichment	Bonferroni
XP_001489400	vitamin D-binding protein [Equus caballus]	488	54.27	5.35	1.000	99.08	22	56.15	111		UP_KEYWORDS	Kringle	2	3.23	0.040556477	100050531, 100057521	55	12	15684	47.53	0.96	0.18	35.46		Additional GO Analyses														GOTERM_MF_ALL	GO:0004866~endopeptidase inhibitor activity	17	27.41935484	3.71E-21	100060539, 100066476, 100068133, 100065068, 100051474, 100065007, 100065158, 100070004, 100068086, 100068067, 100059906, 100060087, 100051766, 100629879, 100061173, 100065191, 100056744	49	110	11279	35.57384045	5.12E-19
XP_001489797	afamin isoform X1 [Equus caballus]	604	68.81	5.38	1.000	49.72	13	31.79	32		UP_KEYWORDS	Cleavage on pair of basic residues	2	3.23	0.063464226	100034206, 100034077	55	19	15684	30.02	0.99	0.26	50.02		Category	Term	Count	%	PValue	Genes	List Total	Pop Hits	Pop Total	Fold Enrichment	Bonferroni	Benjamini	FDR		GOTERM_MF_ALL	GO:0061134~peptidase regulator activity	18	29.03225806	3.86E-21	100060539, 100066476, 100068133, 100034189, 100065068, 100051474, 100065007, 100065158, 100070004, 100068086, 100068067, 100059906, 100060087, 100051766, 100629879, 100061173, 100065191, 100056744	49	139	11279	29.80795772	5.32E-19
XP_001490892	prothrombin [Equus caballus]	622	70.22	5.49	1.000	34.95	9	23.79	21		UP_KEYWORDS	Methylation	2	3.23	0.063464226	100034206, 100034176	55	19	15684	30.02	0.99	0.26	50.02		GOTERM_CC_ALL	GO:0072562~blood microparticle	27	43.5483871	2.43E-47	100054939, 100068133, 100055671, 100051474, 100070004, 100059906, 100060087, 100062583, 100147221, 100034172, 100063302, 100069774, 100066476, 100057521, 100034189, 100059034, 100062506, 100055123, 100066043, 100034206, 100068067, 100065526, 100051766, 100034183, 100061173, 100058573, 100069763	54	71	13544	95.38028169	3.55E-45	3.55E-45	2.89E-44		GOTERM_MF_ALL	GO:0061135~endopeptidase regulator activity	17	27.41935484	7.85E-21	100060539, 100066476, 100068133, 100065068, 100051474, 100065007, 100065158, 100070004, 100068086, 100068067, 100059906, 100060087, 100051766, 100629879, 100061173, 100065191, 100056744	49	115	11279	34.02715173	1.08E-18
XP_001492576	inter-alpha-trypsin inhibitor heavy chain H1 isoform X3 [Equus caballus]	908	100.94	6.57	1.000	52.80	14	19.49	30		UP_KEYWORDS	Hormone	2	3.23	0.079497368	100052147, 100034077	55	24	15684	23.76	1.00	0.30	58.36		GOTERM_CC_ALL	GO:0005615~extracellular space	44	70.96774194	1.16E-41	100054939, 100060539, 100068133, 100067197, 100034176, 100071701, 100055671, 100051474, 100065158, 100070004, 100052147, 100068086, 100059906, 100060087, 100062583, 100147221, 100034172, 100050100, 100065532, 100063302, 100065191, 100069774, 100630686, 100056744, 100066476, 100057521, 100034189, 100059034, 100065068, 100065007, 100062506, 100055123, 100066043, 100068067, 100034206, 100050992, 100…	54	905	13544	12.19431144	1.69E-39	8.44E-40	1.37E-38		GOTERM_MF_ALL	GO:0030414~peptidase inhibitor activity	17	27.41935484	1.21E-20	100060539, 100066476, 100068133, 100065068, 100051474, 100065007, 100065158, 100070004, 100068086, 100068067, 100059906, 100060087, 100051766, 100629879, 100061173, 100065191, 100056744	49	118	11279	33.16205465	1.67E-18
XP_001492602	complement factor B [Equus caballus]	768	85.91	6.73	1.000	73.03	17	31.77	62		UP_KEYWORDS	Transport	5	8.06	0.089327522	100034176, 100062583, 100062506, 100055123, 100066043	55	493	15684	2.89	1.00	0.32	62.83		GOTERM_CC_ALL	GO:0005576~extracellular region	48	77.41935484	1.31E-24	100054939, 100060539, 100068133, 100067197, 100034176, 100055671, 100071701, 100051474, 100065158, 100070004, 100052147, 100068086, 100050531, 100051124, 100059906, 100060087, 100062583, 100147221, 100034172, 100050100, 100065532, 100063302, 100067869, 100065191, 100069774, 100630686, 100056744, 100066476, 100061487, 100057521, 100034189, 100059034, 100065068, 100065007, 100062506, 100055123, 100…	54	3044	13544	3.955029931	1.91E-22	6.36E-23	1.55E-21		GOTERM_MF_ALL	GO:0004867~serine-type endopeptidase inhibitor activity	13	20.96774194	9.50E-18	100066476, 100065068, 100065007, 100051474, 100065158, 100070004, 100059906, 100060087, 100051766, 100629879, 100061173, 100065191, 100056744	49	60	11279	49.87312925	1.31E-15
XP_001492943	complement C4-A [Equus caballus]	1744	192.33	6.81	1.000	75.46	19	18.92	47																GOTERM_CC_ALL	GO:0044421~extracellular region part	45	72.58064516	6.98E-22	100054939, 100060539, 100068133, 100067197, 100034176, 100071701, 100055671, 100051474, 100065158, 100070004, 100052147, 100068086, 100059906, 100060087, 100062583, 100147221, 100034172, 100050100, 100065532, 100063302, 100065191, 100069774, 100630686, 100056744, 100066476, 100061487, 100057521, 100034189, 100059034, 100065068, 100065007, 100062506, 100055123, 100066043, 100068067, 100034206, 100…	54	2851	13544	3.95884485	1.02E-19	2.55E-20	8.29E-19		GOTERM_MF_ALL	GO:0004857~enzyme inhibitor activity	18	29.03225806	2.74E-17	100060539, 100066476, 100068133, 100065068, 100051474, 100065007, 100065158, 100070004, 100066043, 100068086, 100068067, 100059906, 100060087, 100051766, 100629879, 100061173, 100065191, 100056744	49	232	11279	17.85907811	3.78E-15
XP_001495232	transthyretin [Equus caballus]	147	15.83	5.22	1.000	30.57	7	63.27	23																GOTERM_CC_ALL	GO:1903561~extracellular vesicle	36	58.06451613	1.98E-16	100054939, 100068133, 100067197, 100071701, 100055671, 100051474, 100070004, 100052147, 100068086, 100059906, 100060087, 100062583, 100147221, 100034172, 100063302, 100069774, 100630686, 100056744, 100066476, 100057521, 100061487, 100034189, 100059034, 100065007, 100062506, 100055123, 100066043, 100034206, 100068067, 100629879, 100051766, 100065526, 100061173, 100034183, 100058573, 100069763	54	2134	13544	4.231177757	3.24E-14	6.44E-15	2.66E-13		GOTERM_MF_ALL	GO:0030234~enzyme regulator activity	22	35.48387097	1.03E-14	100060539, 100066476, 100068133, 100034189, 100065068, 100051474, 100065007, 100065158, 100062506, 100070004, 100066043, 100068086, 100068067, 100059906, 100060087, 100629879, 100062583, 100051766, 100065532, 100061173, 100065191, 100056744	49	611	11279	8.288119176	1.42E-12
XP_001496277	membrane primary amine oxidase isoform X2 [Equus caballus]	762	84.17	5.73	1.000	13.14	3	7.09	5																GOTERM_CC_ALL	GO:0043230~extracellular organelle	36	58.06451613	2.01E-16	100054939, 100068133, 100067197, 100071701, 100055671, 100051474, 100070004, 100052147, 100068086, 100059906, 100060087, 100062583, 100147221, 100034172, 100063302, 100069774, 100630686, 100056744, 100066476, 100057521, 100061487, 100034189, 100059034, 100065007, 100062506, 100055123, 100066043, 100034206, 100068067, 100629879, 100051766, 100065526, 100061173, 100034183, 100058573, 100069763	54	2135	13544	4.229195941	3.24E-14	5.44E-15	2.66E-13		GOTERM_MF_ALL	GO:0098772~molecular function regulator	22	35.48387097	4.86E-12	100060539, 100066476, 100068133, 100034189, 100065068, 100051474, 100065007, 100065158, 100062506, 100070004, 100066043, 100068086, 100068067, 100059906, 100060087, 100629879, 100062583, 100051766, 100065532, 100061173, 100065191, 100056744	49	837	11279	6.050227976	6.71E-10
XP_001497860	haptoglobin [Equus caballus]	347	38.42	5.52	1.000	70.88	17	48.41	118																GOTERM_CC_ALL	GO:0070062~extracellular exosome	35	56.4516129	1.91E-15	100054939, 100068133, 100067197, 100071701, 100055671, 100051474, 100070004, 100052147, 100068086, 100059906, 100060087, 100062583, 100147221, 100034172, 100063302, 100069774, 100630686, 100066476, 100057521, 100061487, 100034189, 100059034, 100065007, 100062506, 100055123, 100066043, 100034206, 100068067, 100629879, 100051766, 100065526, 100061173, 100034183, 100058573, 100069763	54	2123	13544	4.134959264	2.76E-13	3.94E-14	2.24E-12		GOTERM_MF_ALL	GO:0005496~steroid binding	5	8.064516129	8.40E-05	100054939, 100062583, 100065007, 100062506, 100066043	49	55	11279	20.9257885	0.011521562
XP_001498388	plasma protease C1 inhibitor [Equus caballus]	476	52.57	7.01	1.000	18.46	5	19.75	6																GOTERM_CC_ALL	GO:0031988~membrane-bounded vesicle	36	58.06451613	3.09E-14	100054939, 100068133, 100067197, 100071701, 100055671, 100051474, 100070004, 100052147, 100068086, 100059906, 100060087, 100062583, 100147221, 100034172, 100063302, 100069774, 100630686, 100056744, 100066476, 100057521, 100061487, 100034189, 100059034, 100065007, 100062506, 100055123, 100066043, 100034206, 100068067, 100629879, 100051766, 100065526, 100061173, 100034183, 100058573, 100069763	54	2495	13544	3.618971276	4.52E-12	5.65E-13	3.68E-11		GOTERM_MF_ALL	GO:0060228~phosphatidylcholine-sterol O-acyltransferase activator activity	3	4.838709677	1.76E-04	100062583, 100062506, 100066043	49	5	11279	138.1102041	0.023985326
XP_001499173	alpha-2-macroglobulin [Equus caballus]	1476	163.89	6.24	1.000	121.20	31	31.64	83																GOTERM_CC_ALL	GO:0031982~vesicle	36	58.06451613	1.01E-13	100054939, 100068133, 100067197, 100071701, 100055671, 100051474, 100070004, 100052147, 100068086, 100059906, 100060087, 100062583, 100147221, 100034172, 100063302, 100069774, 100630686, 100056744, 100066476, 100057521, 100061487, 100034189, 100059034, 100065007, 100062506, 100055123, 100066043, 100034206, 100068067, 100629879, 100051766, 100065526, 100061173, 100034183, 100058573, 100069763	54	2591	13544	3.484883571	1.47E-11	1.63E-12	1.19E-10		GOTERM_MF_ALL	GO:0017127~cholesterol transporter activity	3	4.838709677	0.001139118	100062583, 100062506, 100066043	49	12	11279	57.54591837	0.145541965
XP_001499389	kininogen-1 isoform X2 [Equus caballus]	429	47.91	5.17	1.000	31.46	8	26.81	19																GOTERM_CC_ALL	GO:0005577~fibrinogen complex	5	8.064516129	7.25E-09	100034189, 100060087, 100147221, 100069774, 100069763	54	7	13544	179.1534392	1.06E-06	1.06E-07	8.62E-06		GOTERM_MF_ALL	GO:0031210~phosphatidylcholine binding	3	4.838709677	0.00134258	100062583, 100062506, 100066043	49	13	11279	53.11930926	0.169228475
XP_001500552	plasminogen isoform X1 [Equus caballus]	811	91.05	6.34	1.000	22.63	6	12.45	13																GOTERM_CC_ALL	GO:1990777~lipoprotein particle	5	8.064516129	1.45E-06	100062583, 100034172, 100065532, 100062506, 100066043	54	22	13544	57.003367	2.12E-04	1.93E-05	0.001724289		GOTERM_MF_ALL	GO:0015248~sterol transporter activity	3	4.838709677	0.001797533	100062583, 100062506, 100066043	49	15	11279	46.03673469	0.219860734
XP_001502426	apolipoprotein C-II [Equus caballus]	101	11.17	4.51	1.000	13.22	3	36.63	9																GOTERM_CC_ALL	GO:0034358~plasma lipoprotein particle	5	8.064516129	1.45E-06	100062583, 100034172, 100065532, 100062506, 100066043	54	22	13544	57.003367	2.12E-04	1.93E-05	0.001724289		GOTERM_MF_ALL	GO:0070405~ammonium ion binding	3	4.838709677	0.003208874	100062583, 100062506, 100066043	49	20	11279	34.52755102	0.358237283
XP_001502503	apolipoprotein A-IV [Equus caballus]	381	43.21	5.44	1.000	22.10	6	22.31	10																GOTERM_CC_ALL	GO:0032994~protein-lipid complex	5	8.064516129	2.10E-06	100062583, 100034172, 100065532, 100062506, 100066043	54	24	13544	52.25308642	3.06E-04	2.55E-05	0.002490283		GOTERM_MF_ALL	GO:0008201~heparin binding	4	6.451612903	0.005969587	100034189, 100061173, 100630686, 100056744	49	87	11279	10.5831574	0.562321938
XP_001503846	apolipoprotein A-II [Equus caballus]	100	11.26	8.81	1.000	24.51	6	47.00	19																GOTERM_CC_ALL	GO:0042627~chylomicron	4	6.451612903	4.67E-06	100062583, 100065532, 100062506, 100066043	54	9	13544	111.473251	6.82E-04	5.25E-05	0.005556195		GOTERM_MF_ALL	GO:0015485~cholesterol binding	3	4.838709677	0.006691855	100062583, 100062506, 100066043	49	29	11279	23.81210415	0.604094494
XP_001504173	vitronectin [Equus caballus]	485	54.85	5.05	1.000	14.27	3	9.28	20																GOTERM_CC_ALL	GO:0031091~platelet alpha granule	4	6.451612903	2.49E-05	100147221, 100069774, 100069763, 100056744	54	15	13544	66.88395062	0.003629464	2.60E-04	0.029596697		GOTERM_MF_ALL	GO:0032934~sterol binding	3	4.838709677	0.008109274	100062583, 100062506, 100066043	49	32	11279	21.57971939	0.674906323
XP_001504386	alpha-2-antiplasmin [Equus caballus]	491	54.58	5.72	1.000	21.49	5	18.74	12																GOTERM_CC_ALL	GO:0034364~high-density lipoprotein particle	4	6.451612903	3.70E-05	100062583, 100034172, 100062506, 100066043	54	17	13544	59.01525054	0.005389569	3.60E-04	0.043985263		GOTERM_MF_ALL	GO:0070653~high-density lipoprotein particle receptor binding	2	3.225806452	0.008493658	100062583, 100066043	49	2	11279	230.1836735	0.691838393
XP_001914833	fibrinogen gamma chain [Equus caballus]	437	49.75	5.31	1.000	42.00	11	30.89	30																GOTERM_CC_ALL	GO:0034366~spherical high-density lipoprotein particle	3	4.838709677	1.49E-04	100062583, 100034172, 100066043	54	5	13544	150.4888889	0.021538167	0.001359918	0.177100199		GOTERM_MF_ALL	GO:0004869~cysteine-type endopeptidase inhibitor activity	3	4.838709677	0.010189477	100068067, 100068133, 100068086	49	36	11279	19.18197279	0.756675872
XP_001915589	complement C3 [Equus caballus]	1662	185.66	6.37	1.000	163.07	40	36.16	134																GOTERM_CC_ALL	GO:0009986~cell surface	9	14.51612903	4.57E-04	100060087, 100147221, 100062017, 100034172, 100061857, 100062506, 100069774, 100069763, 100056744	54	472	13544	4.782485876	0.064606384	0.00392099	0.542241911		GOTERM_MF_ALL	GO:0005507~copper ion binding	3	4.838709677	0.011888208	100065718, 100062506, 100058573	49	39	11279	17.70643642	0.808027366
XP_001916967	inter-alpha-trypsin inhibitor heavy chain H2 [Equus caballus]	946	106.28	6.64	1.000	48.40	12	18.92	24																GOTERM_CC_ALL	GO:0034361~very-low-density lipoprotein particle	3	4.838709677	6.63E-04	100062583, 100062506, 100066043	54	10	13544	75.24444444	0.092247338	0.005362423	0.784813535		GOTERM_MF_ALL	GO:0070325~lipoprotein particle receptor binding	2	3.225806452	0.012713956	100062583, 100066043	49	3	11279	153.4557823	0.828945807
XP_003363176	tetranectin [Equus caballus]	202	22.24	5.19	1.000	8.01	2	17.33	9																GOTERM_CC_ALL	GO:0034385~triglyceride-rich lipoprotein particle	3	4.838709677	8.08E-04	100062583, 100062506, 100066043	54	11	13544	68.4040404	0.111306563	0.006191435	0.95605783		GOTERM_MF_ALL	GO:0043178~alcohol binding	3	4.838709677	0.014331988	100062583, 100062506, 100066043	49	43	11279	16.05932606	0.863594648
XP_003364583	fibrinogen beta chain [Equus caballus]	495	56.20	8.10	1.000	59.05	14	46.06	32																GOTERM_CC_ALL	GO:0031012~extracellular matrix	7	11.29032258	0.0011125	100068067, 100034189, 100071701, 100059034, 100034172, 100063302, 100056744	54	302	13544	5.813588423	0.149997035	0.008092847	1.314318339		GOTERM_MF_ALL	GO:0005539~glycosaminoglycan binding	4	6.451612903	0.014346832	100034189, 100061173, 100630686, 100056744	49	120	11279	7.672789116	0.863877833
XP_003365492	heparin cofactor 2 [Equus caballus]	496	56.64	6.51	1.000	12.56	3	9.68	6																GOTERM_CC_ALL	GO:0009897~external side of plasma membrane	5	8.064516129	0.003126032	100147221, 100062017, 100069774, 100069763, 100056744	54	155	13544	8.090800478	0.366892784	0.021532204	3.652967986		GOTERM_MF_ALL	GO:0004252~serine-type endopeptidase activity	4	6.451612903	0.017033062	100051124, 100050531, 100057521, 100067869	49	128	11279	7.193239796	0.906595096
XP_005600608	inter-alpha-trypsin inhibitor heavy chain H4 isoform X1 [Equus caballus]	984	108.96	6.67	1.000	22.65	6	8.74	12																GOTERM_CC_ALL	GO:0030141~secretory granule	5	8.064516129	0.003348733	100147221, 100034172, 100069774, 100069763, 100056744	54	158	13544	7.937177684	0.387211491	0.02201476	3.908485337		GOTERM_MF_ALL	GO:1901681~sulfur compound binding	4	6.451612903	0.019599798	100034189, 100061173, 100630686, 100056744	49	135	11279	6.820256992	0.934886936
XP_005601929	alpha-2-HS-glycoprotein [Equus caballus]	363	38.68	5.66	1.000	33.75	8	36.36	43																GOTERM_CC_ALL	GO:0045095~keratin filament	3	4.838709677	0.007780113	100061487, 100061857, 100063302	54	34	13544	22.13071895	0.680289117	0.0483709	8.86556766		GOTERM_MF_ALL	GO:0008035~high-density lipoprotein particle binding	2	3.225806452	0.021101852	100062583, 100066043	49	5	11279	92.07346939	0.947304207
XP_005602671	angiotensinogen [Equus caballus]	474	51.73	6.14	1.000	28.07	7	20.89	22																GOTERM_CC_ALL	GO:0099503~secretory vesicle	5	8.064516129	0.012026582	100147221, 100034172, 100069774, 100069763, 100056744	54	228	13544	5.500324886	0.82907408	0.070961603	13.39495545		GOTERM_MF_ALL	GO:0008236~serine-type peptidase activity	4	6.451612903	0.025784684	100051124, 100050531, 100057521, 100067869	49	150	11279	6.138231293	0.972811608
XP_005605480	corticosteroid-binding globulin [Equus caballus]	405	45.20	5.19	1.000	18.60	5	19.51	9																GOTERM_CC_ALL	GO:0098552~side of membrane	5	8.064516129	0.02509868	100147221, 100062017, 100069774, 100069763, 100056744	54	285	13544	4.400259909	0.975551278	0.137954386	26.07547271		GOTERM_MF_ALL	GO:0017171~serine hydrolase activity	4	6.451612903	0.027133906	100051124, 100050531, 100057521, 100067869	49	153	11279	6.017873816	0.977544469
XP_005607860	fibrinogen alpha chain [Equus caballus]	975	104.71	5.91	1.000	48.13	12	19.49	41																GOTERM_CC_ALL	GO:0005882~intermediate filament	3	4.838709677	0.044566607	100061487, 100061857, 100063302	54	86	13544	8.749354005	0.998713941	0.225863184	41.83442374		GOTERM_MF_ALL	GO:0008289~lipid binding	6	9.677419355	0.027607873	100034206, 100054939, 100062583, 100065007, 100062506, 100066043	49	403	11279	3.42705221	0.979004902
XP_005611649	apolipoprotein A-I [Equus caballus]	266	30.29	5.58	1.000	77.00	18	52.26	191																GOTERM_CC_ALL	GO:0016023~cytoplasmic, membrane-bounded vesicle	6	9.677419355	0.047133064	100147221, 100062583, 100034172, 100069774, 100069763, 100056744	54	506	13544	2.974088713	0.99913162	0.229772761	43.66458096		GOTERM_MF_ALL	GO:0008047~enzyme activator activity	5	8.064516129	0.033274013	100034189, 100062583, 100065532, 100062506, 100066043	49	287	11279	4.010168527	0.990627224
XP_005612174	hemopexin [Equus caballus]	462	51.31	7.43	1.000	19.11	5	24.68	12																GOTERM_CC_ALL	GO:0031410~cytoplasmic vesicle	6	9.677419355	0.074199096	100147221, 100062583, 100034172, 100069774, 100069763, 100056744	54	577	13544	2.608126324	0.999987071	0.331019893	60.00232225		GOTERM_MF_ALL	GO:0005198~structural molecule activity	6	9.677419355	0.037588466	100061487, 100147221, 100061857, 100063302, 100069774, 100069763	49	438	11279	3.153201006	0.994944163
XP_014585351	zinc-alpha-2-glycoprotein isoform X1 [Equus caballus]	305	34.49	5.06	1.000	26.22	7	22.95	10																GOTERM_CC_ALL	GO:0097708~intracellular vesicle	6	9.677419355	0.075064524	100147221, 100062583, 100034172, 100069774, 100069763, 100056744	54	579	13544	2.599117252	0.999988721	0.324868122	60.44447098		GOTERM_MF_ALL	GO:0005319~lipid transporter activity	3	4.838709677	0.041406283	100062583, 100062506, 100066043	49	76	11279	9.086197637	0.997078729
XP_014588282	fetuin-B [Equus caballus]	362	39.74	6.19	1.000	26.97	7	28.45	20																GOTERM_CC_ALL	GO:0045111~intermediate filament cytoskeleton	3	4.838709677	0.083575829	100061487, 100061857, 100063302	54	123	13544	6.117434508	0.999997075	0.346062154	64.56055895		GOTERM_MF_ALL	GO:0071813~lipoprotein particle binding	2	3.225806452	0.073947207	100062583, 100066043	49	18	11279	25.57596372	0.999975127
XP_014593946	liver carboxylesterase-like isoform X2 [Equus caballus]	552	60.00	5.60	1.000	19.20	4	10.14	19																														GOTERM_MF_ALL	GO:0071814~protein-lipid complex binding	2	3.225806452	0.073947207	100062583, 100066043	49	18	11279	25.57596372	0.999975127
XP_014593950	liver carboxylesterase [Equus caballus]	550	60.02	5.50	1.000	99.84	22	54.73	259
XP_014593981	liver carboxylesterase isoform X2 [Equus caballus]	597	65.12	5.58	0.920	7.42	2	5.19	3
XP_014594947	antithrombin-III [Equus caballus]	463	52.32	6.30	1.000	66.46	16	47.73	168
XP_014596181	alpha-2-macroglobulin isoform X1 [Equus caballus]	1482	164.72	6.00	1.000	24.12	6	6.14	11
ENSECAP00000007499	intraflagellar transport 140(IFT140)	1463	165.48	5.58	0.955	3.95	1	1.09	12
ENSECAP00000009723	alpha-1-antitrypsin(SPI2)	421	46.86	5.01	0.992	55.91	12	38.48	67
ENSECAP00000010483	ceruloplasmin(CP)	1068	121.86	5.27	1.000	117.40	28	37.45	98
ENSECAP00000012399	alpha-1-antiproteinase 2-like(LOC100065191)	421	46.88	5.22	1.000	68.17	15	39.19	93
ENSECAP00000012479	heparan sulfate proteoglycan 2(HSPG2)	4393	467.92	6.01	1.000	85.03	22	7.15	46
ENSECAP00000013972	serpin family E member 2(SERPINE2)	397	44.05	9.94	1.000	32.91	9	27.71	23
ENSECAP00000014609	interleukin 31 receptor A(IL31RA)	729	82.46	5.06	0.919	3.58	1	2.74	3
ENSECAP00000017139	calmodulin binding transcription activator 2(CAMTA2)	1205	131.53	6.98	0.474	3.21	1	1.33	2
ENSECAP00000017379	alpha-1-antiproteinase 2-like(LOC100065068)	421	46.72	5.02	0.996	47.50	10	30.17	53
[truncated: 2 more columns]

## Sheet: SAN_Analyses_(PPI)
50 nodes PPI enrichment p-value <1x10-16									String Kmeans clustering
							#cluster name	cluster color	gene count	protein name	protein identifier	protein description
							Cluster_1	Green	32	SERPING1	9796.ENSECAP00000008891	Serpin peptidase inhibitor, clade G (C1 inhibitor), member 1
							Cluster_1	Green	32	GC	9796.ENSECAP00000008681	Group-specific component (vitamin D binding protein)
							Cluster_1	Green	32	ENSECAG00000006234	9796.ENSECAP00000004403	Uncharacterized protein
							Cluster_1	Green	32	APOA2	9796.ENSECAP00000008027	Apolipoprotein A-II; May stabilize HDL (high density lipoprotein) structure by its association with lipids, and affect the HDL metabolism
							Cluster_1	Green	32	INHA	9796.ENSECAP00000013503	Inhibin alpha chain precursor ; Inhibins and activins inhibit and activate, respectively, the secretion of follitropin by the pituitary gland. Inhibins/activins are involved in regulating a number of diverse functions such as hypothalamic and pituitary hormone secretion, gonadal hormone secretion, germ cell development and maturation, erythroid differentiation, insulin secretion, nerve cell survi…
							Cluster_1	Green	32	APOA4	9796.ENSECAP00000003670	Apolipoprotein A-IV
							Cluster_1	Green	32	CP	9796.ENSECAP00000010483	Ceruloplasmin (ferroxidase)
							Cluster_1	Green	32	C9	9796.ENSECAP00000006188	Complement component C9 precursor ; Constituent of the membrane attack complex (MAC) that plays a key role in the innate and adaptive immune response by forming pores in the plasma membrane of target cells. C9 is the pore-forming subunit of the MAC
							Cluster_1	Green	32	HPX	9796.ENSECAP00000014242	Hemopexin; Binds heme and transports it to the liver for breakdown and iron recovery, after which the free hemopexin returns to the circulation
							Cluster_1	Green	32	ENSECAG00000013389	9796.ENSECAP00000011386	Uncharacterized protein
							Cluster_1	Green	32	CAMTA2	9796.ENSECAP00000017139	Calmodulin binding transcription activator 2
							Cluster_1	Green	32	A2M	9796.ENSECAP00000010822	Alpha-2-macroglobulin
							Cluster_1	Green	32	CLU	9796.ENSECAP00000005450	Clusterin Clusterin beta chain Clusterin alpha chain; Functions as extracellular chaperone that prevents aggregation of nonnative proteins. Prevents stress-induced aggregation of blood plasma proteins. Inhibits formation of amyloid fibrils by APP, APOC2, B2M, CALCA, CSN3, SNCA and aggregation-prone LYZ variants (in vitro). Does not require ATP. Maintains partially unfolded proteins in a state app…
							Cluster_1	Green	32	FETUB	9796.ENSECAP00000003687	Fetuin B
							Cluster_1	Green	32	HSPG2	9796.ENSECAP00000012479	Heparan sulfate proteoglycan 2
							Cluster_1	Green	32	CFB	9796.ENSECAP00000010339	Uncharacterized protein
							Cluster_1	Green	32	AFM	9796.ENSECAP00000019964	Afamin
							Cluster_1	Green	32	AHSG	9796.ENSECAP00000012774	alpha-2-HS-glycoprotein
							Cluster_1	Green	32	C4A	9796.ENSECAP00000007506	Uncharacterized protein
							Cluster_1	Green	32	TTR	9796.ENSECAP00000013533	Transthyretin; Thyroid hormone-binding protein. Probably transports thyroxine from the bloodstream to the brain
							Cluster_1	Green	32	APOA1	9796.ENSECAP00000007649	Apolipoprotein A-I
							Cluster_1	Green	32	IL31RA	9796.ENSECAP00000014609	Interleukin 31 receptor A
							Cluster_1	Green	32	AZGP1	9796.ENSECAP00000012712	Alpha-2-glycoprotein 1, zinc-binding
							Cluster_1	Green	32	HP	9796.ENSECAP00000019071	Uncharacterized protein
							Cluster_1	Green	32	ITIH2	9796.ENSECAP00000015909	Inter-alpha-trypsin inhibitor heavy chain 2
							Cluster_1	Green	32	ENSECAG00000024571	9796.ENSECAP00000022168	Uncharacterized protein
							Cluster_1	Green	32	APOC2	9796.ENSECAP00000011918	Apolipoprotein C-II
							Cluster_1	Green	32	ENSECAG00000023595	9796.ENSECAP00000021028	7-51 putative nonclassical MHC class I antigen
							Cluster_1	Green	32	IFT140	9796.ENSECAP00000007499	Intraflagellar transport 140 homolog (Chlamydomonas)
							Cluster_1	Green	32	ITIH1	9796.ENSECAP00000022393	Inter-alpha-trypsin inhibitor heavy chain 1
							Cluster_1	Green	32	CLEC3B	9796.ENSECAP00000004386	C-type lectin domain family 3, member B
							Cluster_1	Green	32	AOC3	9796.ENSECAP00000005714	Amine oxidase
							Cluster_2	Blue	11	SERPINA6	9796.ENSECAP00000012843	Serpin peptidase inhibitor, clade A (alpha-1 antiproteinase, antitrypsin), member 6
							Cluster_2	Blue	11	SERPINC1	9796.ENSECAP00000012335	Serpin peptidase inhibitor, clade C (antithrombin), member 1
							Cluster_2	Blue	11	SPI2	9796.ENSECAP00000009723	Alpha-1-antiproteinase 2 precursor ; Inhibitor of serine proteases
							Cluster_2	Blue	11	ENSECAG00000014414	9796.ENSECAP00000012338	Uncharacterized protein
							Cluster_2	Blue	11	SERPIND1	9796.ENSECAP00000011734	Serpin peptidase inhibitor, clade D (heparin cofactor), member 1
							Cluster_2	Blue	11	F2	9796.ENSECAP00000009701	Coagulation factor II (thrombin); Thrombin, which cleaves bonds after Arg and Lys, converts fibrinogen to fibrin and activates factors V, VII, VIII, XIII, and, in complex with thrombomodulin, protein C. Functions in blood homeostasis, inflammation and wound healing
							Cluster_2	Blue	11	Spi2-8	9796.ENSECAP00000017379	Uncharacterized protein
							Cluster_2	Blue	11	SERPINE2	9796.ENSECAP00000013972	Serpin peptidase inhibitor, clade E (nexin, plasminogen activator inhibitor type 1), member 2
							Cluster_2	Blue	11	AGT	9796.ENSECAP00000013428	Angiotensinogen (serpin peptidase inhibitor, clade A, member 8)
							Cluster_2	Blue	11	FGG	9796.ENSECAP00000006553	Fibrinogen gamma chain
							Cluster_2	Blue	11	FGB	9796.ENSECAP00000008406	Fibrinogen beta chain
							Cluster_3	Red	7	SERPINF2	9796.ENSECAP00000019322	Serpin peptidase inhibitor, clade F (alpha-2 antiplasmin, pigment epithelium derived factor), member 2
							Cluster_3	Red	7	VTN	9796.ENSECAP00000013752	Uncharacterized protein
							Cluster_3	Red	7	AMBP	9796.ENSECAP00000006616	Alpha-1-microglobulin/bikunin precursor; This inhibitory fragment, released from native ITI after limited proteolysis with trypsin, contains two homologous domains. Whereas the second domain is a strong inhibitor of trypsin, the first domain interacts weakly with PMN-granulocytic elastase and not at all with pancreatic elastase
							Cluster_3	Red	7	ENSECAG00000000339	9796.ENSECAP00000005652	Uncharacterized protein
							Cluster_3	Red	7	FN1	9796.ENSECAP00000005223	Fibronectin 1; Fibronectins bind cell surfaces and various compounds including collagen, fibrin, heparin, DNA, and actin. Fibronectins are involved in cell adhesion, cell motility, opsonization, wound healing, and maintenance of cell shape. Involved in osteoblast compaction through the fibronectin fibrillogenesis cell-mediated matrix assembly process, essential for osteoblast mineralization. Part…
							Cluster_3	Red	7	ALB	9796.ENSECAP00000009171	Serum albumin precursor ; Serum albumin, the main protein of plasma, has a good binding capacity for water, Ca(2+), Na(+), K(+), fatty acids, hormones, bilirubin and drugs. Its main function is the regulation of the colloidal osmotic pressure of blood. Major zinc transporter in plasma, typically binds about 80% of all plasma zinc
							Cluster_3	Red	7	PLG	9796.ENSECAP00000006627	Plasminogen; Plasmin dissolves the fibrin of blood clots and acts as a proteolytic factor in a variety of other processes including embryonic development, tissue remodeling, tumor invasion, and inflammation. In ovulation, weakens the walls of the Graafian follicle. It activates the urokinase-type plasminogen activator, collagenases and several complement zymogens, such as C1 and C5. Cleavage of f…

## Sheet: SOV_Analyses
Proteome dataset (SOV)											Functional categories														Gene Ontology
Protein ID	Protein Name	Protein Length (AA)	Protein Weight (kDa)	Protein Isoelectric Point (pI)	Total Protein Probability	Total Score	Total Peptides	Total % Seq Coverage	Total Spectra		Category	Term	Count	%	PValue	Genes	List Total	Pop Hits	Pop Total	Fold Enrichment	Bonferroni	Benjamini	FDR		Category	Term	Count	%	PValue	Genes	List Total	Pop Hits	Pop Total	Fold Enrichment	Bonferroni	Benjamini	FDR		Category	Term	Count	%	PValue	Genes	List Total	Pop Hits	Pop Total	Fold Enrichment	Bonferroni
NP_001075249	lumican precursor [Equus caballus]	341	38.8009001	6.227050781	0.990976759	4.028567314	1	5.278592375	2		UP_KEYWORDS	Signal	51	71.83	2.46E-35	100060539, 100065718, 100055671, 100051474, 100065158, 100034112, 100070004, 100052147, 100049790, 100068086, 100051124, 100059906, 100062583, 100147221, 100050100, 100065191, 100066476, 100057521, 100065007, 100072415, 100068067, 100051766, 100062017, 100061173, 100034077, 100054939, 100068133, 100067197, 100034176, 100009681, 100060087, 100034172, 100067869, 100065532, 100069774, 100630686, 100…	63	1882	15684	6.75	2.04E-33	2.04E-33	2.64E-32		GOTERM_CC_DIRECT	GO:0072562~blood microparticle	27	38.02816901	6.83E-46	100054939, 100068133, 100055671, 100051474, 100070004, 100059906, 100060087, 100062583, 100147221, 100034172, 100063302, 100069774, 100066476, 100057521, 100034189, 100059034, 100051896, 100062506, 100055123, 100066043, 100034206, 100068067, 100065526, 100051766, 100034183, 100061173, 100058573	61	69	13544	86.88	3.96E-44	3.96E-44	6.80E-43		GOTERM_MF_DIRECT	GO:0004867~serine-type endopeptidase inhibitor activity	16	22.54	8.54E-23	100066476, 100065068, 100051474, 100065007, 100065158, 100072415, 100070004, 100059906, 100053600, 100064976, 100060087, 100051766, 100629879, 100061173, 100065191, 100056744	55	60	11279	54.69	5.64E-21
NP_001075379	inhibin alpha chain precursor [Equus caballus]	367	39.43236069	7.664550781	0.999997268	11.10052633	3	16.07629428	6		UP_KEYWORDS	Secreted	18	25.35	3.39E-14	100060539, 100034189, 100034176, 100065158, 100062506, 100055123, 100066043, 100052147, 100049790, 100034206, 100050531, 100065526, 100051766, 100062583, 100034172, 100034183, 100069774, 100034077	63	365	15684	12.28	2.81E-12	1.41E-12	3.63E-11		GOTERM_CC_DIRECT	GO:0070062~extracellular exosome	41	57.74647887	6.90E-19	100054939, 100068133, 100067197, 100071701, 100055671, 100051474, 100009681, 100034112, 100070004, 100052147, 100049790, 100068086, 100059906, 100060087, 100062583, 100147221, 100061725, 100034172, 100063302, 100069774, 100630686, 100066476, 100057521, 100034189, 100059034, 100065007, 100062506, 100051896, 100072415, 100055123, 100066043, 100034206, 100068067, 100064976, 100629879, 100051766, 100…	61	2123	13544	4.29	4.00E-17	2.00E-17	6.86E-16		GOTERM_MF_DIRECT	GO:0060228~phosphatidylcholine-sterol O-acyltransferase activator activity	3	4.23	2.23E-04	100062583, 100062506, 100066043	55	5	11279	123.04	0.01
NP_001075389	BPI fold-containing family A member 2 precursor [Equus caballus]	249	26.86430392	4.602050781	0.99999836	11.8691504	3	16.06425703	4		UP_KEYWORDS	Disulfide bond	22	30.99	1.28E-11	100060539, 100057521, 100034189, 100034176, 100071701, 100066043, 100049790, 100034206, 100051124, 100050531, 100147221, 100051766, 100034186, 100034172, 100067869, 100034183, 100069774, 100051358, 100058534, 100630686, 100051657, 100034077	63	898	15684	6.10	1.06E-09	3.53E-10	1.37E-08		GOTERM_CC_DIRECT	GO:0005615~extracellular space	27	38.02816901	1.53E-16	100060539, 100067197, 100034176, 100071701, 100065158, 100009681, 100052147, 100068086, 100049790, 100060087, 100050100, 100034172, 100065191, 100630686, 100056744, 100066476, 100065007, 100065068, 100051896, 100072415, 100034206, 100053600, 100064976, 100629879, 100061173, 100058534, 100034077	61	825	13544	7.27	6.44E-15	2.11E-15	1.11E-13		GOTERM_MF_DIRECT	GO:0008201~heparin binding	5	7.04	7.78E-04	100071978, 100034189, 100061173, 100630686, 100056744	55	87	11279	11.79	0.05
NP_001075413	clusterin precursor [Equus caballus]	449	52.10267392	5.719238281	0.999999998	18.85289598	5	16.92650334	10		UP_KEYWORDS	Glycoprotein	6	8.45	1.15E-04	100034189, 100034176, 100065158, 100034172, 100034183, 100034077	63	121	15684	12.34	9.46E-03	2.37E-03	1.23E-01		GOTERM_CC_DIRECT	GO:0034366~spherical high-density lipoprotein particle	4	5.633802817	8.21E-07	100062583, 100034172, 100051896, 100066043	61	5	13544	177.63	4.76E-05	1.19E-05	8.17E-04		GOTERM_MF_DIRECT	GO:0017127~cholesterol transporter activity	3	4.23	0.001439988	100062583, 100062506, 100066043	55	12	11279	51.27	0.09
NP_001075415	serotransferrin precursor [Equus caballus]	706	77.94622817	6.536621094	1	249.4006896	55	73.51274788	642		UP_KEYWORDS	Blood coagulation	3	4.23	2.28E-04	100050531, 100057521, 100069774	63	6	15684	124.48	1.88E-02	3.78E-03	2.44E-01		GOTERM_CC_DIRECT	GO:0005577~fibrinogen complex	4	5.633802817	2.86E-06	100034189, 100060087, 100147221, 100069774	61	7	13544	126.88	1.66E-04	3.31E-05	0.003		GOTERM_MF_DIRECT	GO:0031210~phosphatidylcholine binding	3	4.23	0.001696589	100062583, 100062506, 100066043	55	13	11279	47.32	0.11
NP_001075419	complement component C9 precursor [Equus caballus]	547	61.95632795	5.198730469	0.999999973	15.91322827	4	10.23765996	5		UP_KEYWORDS	Hemostasis	3	4.23	2.28E-04	100050531, 100057521, 100069774	63	6	15684	124.48	0.02	0.00	0.24		GOTERM_CC_DIRECT	GO:0042627~chylomicron	4	5.633802817	4.56E-06	100062583, 100065532, 100062506, 100066043	61	8	13544	111.02	2.64E-04	4.40E-05	0.005		GOTERM_MF_DIRECT	GO:0004869~cysteine-type endopeptidase inhibitor activity	3	4.23	0.003277298	100068067, 100068133, 100068086	55	18	11279	34.18	0.19
NP_001075420	retinol-binding protein 4 precursor [Equus caballus]	201	22.98914359	5.147949219	0.990927017	4.750823975	1	8.955223881	4		UP_KEYWORDS	Acute phase	3	4.23	6.78E-04	100057521, 100034189, 100065158	63	10	15684	74.69	0.05	0.01	0.72		GOTERM_CC_DIRECT	GO:0005576~extracellular region	9	12.67605634	9.12E-06	100051124, 100050531, 100034189, 100065526, 100067869, 100034183, 100069774, 100049790, 100068086	61	237	13544	8.43	5.29E-04	7.56E-05	0.009		GOTERM_MF_DIRECT	GO:0005198~structural molecule activity	5	7.04	0.003320419	100147221, 100061725, 100063302, 100069774, 100061560	55	129	11279	7.95	0.20
NP_001075422	gelsolin [Equus caballus]	731	80.75872496	5.503417969	1	46.55734468	11	31.19015048	29		UP_KEYWORDS	Copper	3	4.23	1.36E-03	100034206, 100065718, 100058573	63	14	15684	53.35	0.11	0.02	1.44		GOTERM_CC_DIRECT	GO:0031012~extracellular matrix	6	8.450704225	3.40E-05	100068067, 100071701, 100034172, 100063302, 100072415, 100056744	61	84	13544	15.86	0.00	0.00	0.03		GOTERM_MF_DIRECT	GO:0015485~cholesterol binding	3	4.23	0.008408954	100062583, 100062506, 100066043	55	29	11279	21.21	0.43
NP_001075972	serum albumin precursor [Equus caballus]	607	68.53630157	5.922363281	1	258.0127509	57	63.59143328	624		UP_KEYWORDS	Phosphoprotein	5	7.04	1.41E-03	100034206, 100050531, 100034176, 100034186, 100034172	63	123	15684	10.12	0.11	0.01	1.50		GOTERM_CC_DIRECT	GO:0034361~very-low-density lipoprotein particle	3	4.225352113	8.49E-04	100062583, 100062506, 100066043	61	10	13544	66.61	0.05	0.01	0.84		GOTERM_MF_DIRECT	GO:0070653~high-density lipoprotein particle receptor binding	2	2.82	0.009552818	100062583, 100066043	55	2	11279	205.07	0.47
NP_001093235	7-51 putative nonclassical MHC class I antigen precursor [Equus caballus]	359	40.21482077	5.376464844	0.999942914	15.88514137	4	15.87743733	8		UP_KEYWORDS	Lipid transport	3	4.23	0.002012652	100062583, 100062506, 100066043	63	17	15684	43.93	0.15	0.02	2.13		GOTERM_CC_DIRECT	GO:0031091~platelet alpha granule	3	4.225352113	1.24E-03	100147221, 100069774, 100056744	61	12	13544	55.51	0.07	0.01	1.22		GOTERM_MF_DIRECT	GO:0005507~copper ion binding	3	4.23	0.014166363	100065718, 100062506, 100058573	55	38	11279	16.19	0.61
NP_001137426	pigment epithelium-derived factor precursor [Equus caballus]	417	46.10507776	6.290527344	0.999999795	14.0107553	4	12.94964029	5		UP_KEYWORDS	Methylation	3	4.23	0.002517776	100034206, 100034176, 100049790	63	19	15684	39.31	0.19	0.02	2.66		GOTERM_CC_DIRECT	GO:0005623~cell	4	5.633802817	1.40E-03	100068133, 100057521, 100034176, 100055123	61	50	13544	17.76	0.08	0.01	1.38		GOTERM_MF_DIRECT	GO:0005543~phospholipid binding	3	4.23	0.018718548	100062583, 100051896, 100066043	55	44	11279	13.98	0.71
NP_001304178	alpha-1-antiproteinase 2-like precursor [Equus caballus]	421	46.78599929	5.135253906	1	72.42052031	14	35.62945368	88		UP_KEYWORDS	Sulfation	2	2.82	0.011813151	100034189, 100069774	63	3	15684	165.97	0.63	0.09	11.95		GOTERM_CC_DIRECT	GO:0045095~keratin filament	3	4.225352113	0.009884495	100061725, 100063302, 100061560	61	34	13544	19.59	0.44	0.05	9.41		GOTERM_MF_DIRECT	GO:0004252~serine-type endopeptidase activity	4	5.63	0.023262152	100051124, 100050531, 100057521, 100067869	55	128	11279	6.41	0.79
NP_001333066	keratin 6B [Equus caballus]	562	59.83299321	7.942871094	0.999917342	10.91607547	3	5.871886121	7		UP_KEYWORDS	Immunity	3	4.23	0.014231856	100034183, 100069774, 100051657	63	46	15684	16.24	0.70	0.09	14.23		GOTERM_CC_DIRECT	GO:0034364~high-density lipoprotein particle	2	2.816901408	0.056108125	100062583, 100062506	61	13	13544	34.16	0.96	0.23	43.70		GOTERM_MF_DIRECT	GO:0008035~high-density lipoprotein particle binding	2	2.82	0.023714336	100062583, 100066043	55	5	11279	82.03	0.79
NP_001333128	keratin 1 [Equus caballus]	626	64.729746	7.796386719	0.606691419	7.649739504	2	3.674121406	3		UP_KEYWORDS	Intermediate filament	3	4.23	0.023495467	100061725, 100063302, 100061560	63	60	15684	12.45	0.86	0.14	22.48																GOTERM_MF_DIRECT	GO:0004866~endopeptidase inhibitor activity	2	2.816901408	0.037677068	100060539, 100068067	55	8	11279	51.26818182	0.920717903
XP_001488181	alpha-1-acid glycoprotein 2 [Equus caballus]	201	23.08013896	4.944824219	0.999999995	22.46622396	5	30.34825871	16		UP_KEYWORDS	Serine protease	3	4.23	0.042643706	100051124, 100050531, 100057521	63	83	15684	9.00	0.97	0.23	37.29		Additional GO Analyses
XP_001488234	alpha-1-acid glycoprotein 2 [Equus caballus]	201	23.14843073	5.478027344	0.528545549	4.821532726	1	8.955223881	3		UP_KEYWORDS	Transport	6	8.45	0.045016966	100034176, 100062583, 100062506, 100055123, 100066043, 100049790	63	493	15684	3.03	0.98	0.22	38.94		Category	Term	Count	%	PValue	Genes	List Total	Pop Hits	Pop Total	Fold Enrichment	Bonferroni	Benjamini	FDR		Additional GO Analyses
XP_001488384	protein AMBP [Equus caballus]	352	38.96720251	6.800292969	0.999999998	16.83748221	4	12.78409091	12		UP_KEYWORDS	Kringle	2	2.82	0.046434914	100050531, 100057521	63	12	15684	41.49	0.98	0.22	39.90		GOTERM_CC_ALL	GO:0005615~extracellular space	49	69.01408451	7.66E-46	100054939, 100060539, 100068133, 100067197, 100034176, 100055671, 100071701, 100051474, 100065158, 100009681, 100070004, 100052147, 100049790, 100068086, 100059906, 100060087, 100062583, 100147221, 100034172, 100050100, 100063302, 100065532, 100065191, 100069774, 100630686, 100056744, 100066476, 100057521, 100034189, 100059034, 100065068, 100065007, 100062506, 100051896, 100072415, 100055123, 100…	61	905	13544	12.0216647	1.17E-43	1.17E-43	9.18E-43		Category	Term	Count	%	PValue	Genes	List Total	Pop Hits	Pop Total	Fold Enrichment	Bonferroni
XP_001489154	fibronectin isoform X1 [Equus caballus]	2477	272.032457	5.287597656	1	108.4981728	27	18.73233751	61		UP_KEYWORDS	Protease	4	5.63	0.054492119	100051124, 100050531, 100057521, 100058534	63	217	15684	4.59	0.99	0.24	45.12		GOTERM_CC_ALL	GO:0072562~blood microparticle	27	38.02816901	1.71E-45	100054939, 100068133, 100055671, 100051474, 100070004, 100059906, 100060087, 100062583, 100147221, 100034172, 100063302, 100069774, 100066476, 100057521, 100034189, 100059034, 100051896, 100062506, 100055123, 100066043, 100034206, 100068067, 100065526, 100051766, 100034183, 100061173, 100058573	61	71	13544	84.43500346	2.61E-43	1.31E-43	2.04E-42		GOTERM_MF_ALL	GO:0004866~endopeptidase inhibitor activity	20	28.16901408	1.67E-25	100060539, 100066476, 100068133, 100065068, 100051474, 100065007, 100065158, 100072415, 100070004, 100068086, 100068067, 100059906, 100053600, 100064976, 100060087, 100051766, 100629879, 100061173, 100065191, 100056744	55	110	11279	37.28595041	2.68E-23
XP_001489400	vitamin D-binding protein [Equus caballus]	488	54.27351197	5.351074219	1	107.8862863	23	57.78688525	108		UP_KEYWORDS	Cleavage on pair of basic residues	2	2.82	0.072535298	100034206, 100034077	63	19	15684	26.21	1.00	0.29	55.35		GOTERM_CC_ALL	GO:0005576~extracellular region	55	77.46478873	7.56E-29	100060539, 100071701, 100055671, 100051474, 100065158, 100034112, 100070004, 100052147, 100049790, 100068086, 100051124, 100059906, 100062583, 100147221, 100061725, 100050100, 100063302, 100065191, 100066476, 100071978, 100057521, 100065007, 100051896, 100072415, 100068067, 100064976, 100051766, 100061173, 100034077, 100054939, 100068133, 100067197, 100034176, 100009681, 100050531, 100060087, 100…	61	3044	13544	4.011761918	1.16E-26	3.86E-27	9.06E-26		GOTERM_MF_ALL	GO:0061134~peptidase regulator activity	21	29.57746479	3.54E-25	100060539, 100066476, 100068133, 100034189, 100065068, 100051474, 100065007, 100065158, 100072415, 100070004, 100068086, 100068067, 100059906, 100053600, 100064976, 100060087, 100051766, 100629879, 100061173, 100065191, 100056744	55	139	11279	30.9822106	5.66E-23
XP_001489797	afamin isoform X1 [Equus caballus]	604	68.8081593	5.376464844	1	44.81199193	12	29.30463576	36		UP_KEYWORDS	Innate immunity	2	2.82	0.076206081	100034183, 100069774	63	20	15684	24.90	1.00	0.29	57.21		GOTERM_CC_ALL	GO:0044421~extracellular region part	52	73.23943662	3.91E-26	100060539, 100071701, 100055671, 100051474, 100065158, 100034112, 100070004, 100052147, 100049790, 100068086, 100059906, 100062583, 100147221, 100061725, 100050100, 100063302, 100065191, 100066476, 100071978, 100057521, 100065007, 100051896, 100072415, 100068067, 100064976, 100051766, 100061173, 100034077, 100054939, 100068133, 100067197, 100034176, 100009681, 100060087, 100034172, 100065532, 100…	61	2851	13544	4.049703584	5.98E-24	1.49E-24	4.68E-23		GOTERM_MF_ALL	GO:0061135~endopeptidase regulator activity	20	28.16901408	4.14E-25	100060539, 100066476, 100068133, 100065068, 100051474, 100065007, 100065158, 100072415, 100070004, 100068086, 100068067, 100059906, 100053600, 100064976, 100060087, 100051766, 100629879, 100061173, 100065191, 100056744	55	115	11279	35.66482213	6.62E-23
XP_001490892	prothrombin [Equus caballus]	622	70.22226132	5.490722656	1	36.44075727	9	23.63344051	23		UP_KEYWORDS	Hormone	2	2.82	0.090746808	100052147, 100034077	63	24	15684	20.75	1.00	0.33	63.89		GOTERM_CC_ALL	GO:1903561~extracellular vesicle	42	59.15492958	7.48E-20	100054939, 100068133, 100067197, 100071701, 100055671, 100051474, 100009681, 100034112, 100070004, 100052147, 100049790, 100068086, 100059906, 100060087, 100062583, 100147221, 100061725, 100034172, 100063302, 100069774, 100630686, 100056744, 100066476, 100057521, 100034189, 100059034, 100065007, 100062506, 100051896, 100072415, 100055123, 100066043, 100068067, 100034206, 100064976, 100629879, 100…	61	2134	13544	4.369904897	1.14E-17	2.29E-18	8.96E-17		GOTERM_MF_ALL	GO:0030414~peptidase inhibitor activity	20	28.16901408	6.98E-25	100060539, 100066476, 100068133, 100065068, 100051474, 100065007, 100065158, 100072415, 100070004, 100068086, 100068067, 100059906, 100053600, 100064976, 100060087, 100051766, 100629879, 100061173, 100065191, 100056744	55	118	11279	34.75808937	1.12E-22
XP_001491754	complement factor H isoform X1 [Equus caballus]	1250	141.5836797	7.239746094	0.999871459	7.290053606	2	2.88	4																GOTERM_CC_ALL	GO:0043230~extracellular organelle	42	59.15492958	7.61E-20	100054939, 100068133, 100067197, 100071701, 100055671, 100051474, 100009681, 100034112, 100070004, 100052147, 100049790, 100068086, 100059906, 100060087, 100062583, 100147221, 100061725, 100034172, 100063302, 100069774, 100630686, 100056744, 100066476, 100057521, 100034189, 100059034, 100065007, 100062506, 100051896, 100072415, 100055123, 100066043, 100068067, 100034206, 100064976, 100629879, 100…	61	2135	13544	4.367858103	1.16E-17	1.94E-18	9.12E-17		GOTERM_MF_ALL	GO:0004867~serine-type endopeptidase inhibitor activity	16	22.53521127	8.54E-23	100066476, 100065068, 100051474, 100065007, 100065158, 100072415, 100070004, 100059906, 100053600, 100064976, 100060087, 100051766, 100629879, 100061173, 100065191, 100056744	55	60	11279	54.68606061	1.37E-20
XP_001492576	inter-alpha-trypsin inhibitor heavy chain H1 isoform X3 [Equus caballus]	908	100.9406107	6.565917969	1	58.87547636	15	20.70484581	42																GOTERM_CC_ALL	GO:0070062~extracellular exosome	41	57.74647887	6.90E-19	100054939, 100068133, 100067197, 100071701, 100055671, 100051474, 100009681, 100034112, 100070004, 100052147, 100049790, 100068086, 100059906, 100060087, 100062583, 100147221, 100061725, 100034172, 100063302, 100069774, 100630686, 100066476, 100057521, 100034189, 100059034, 100065007, 100062506, 100051896, 100072415, 100055123, 100066043, 100034206, 100068067, 100064976, 100629879, 100051766, 100…	61	2123	13544	4.287962441	1.06E-16	1.51E-17	8.27E-16		GOTERM_MF_ALL	GO:0004857~enzyme inhibitor activity	21	29.57746479	1.35E-20	100060539, 100066476, 100068133, 100065068, 100051474, 100065007, 100065158, 100072415, 100070004, 100066043, 100068086, 100068067, 100059906, 100053600, 100064976, 100060087, 100629879, 100051766, 100061173, 100065191, 100056744	55	232	11279	18.56261755	2.17E-18
XP_001492602	complement factor B [Equus caballus]	768	85.91190016	6.727050781	1	75.84128976	17	31.77083333	72																GOTERM_CC_ALL	GO:0031988~membrane-bounded vesicle	42	59.15492958	2.60E-17	100054939, 100068133, 100067197, 100071701, 100055671, 100051474, 100009681, 100034112, 100070004, 100052147, 100049790, 100068086, 100059906, 100060087, 100062583, 100147221, 100061725, 100034172, 100063302, 100069774, 100630686, 100056744, 100066476, 100057521, 100034189, 100059034, 100065007, 100062506, 100051896, 100072415, 100055123, 100066043, 100068067, 100034206, 100064976, 100629879, 100…	61	2495	13544	3.737626072	3.98E-15	4.98E-16	3.12E-14		GOTERM_MF_ALL	GO:0030234~enzyme regulator activity	25	35.21126761	7.42E-17	100060539, 100068133, 100051474, 100065158, 100070004, 100068086, 100059906, 100060087, 100062583, 100065532, 100065191, 100056744, 100066476, 100034189, 100065068, 100065007, 100062506, 100072415, 100066043, 100068067, 100053600, 100064976, 100051766, 100629879, 100061173	55	611	11279	8.390864455	1.78E-14
XP_001492943	complement C4-A [Equus caballus]	1744	192.3307651	6.814941406	1	93.87287903	22	23.62385321	51																GOTERM_CC_ALL	GO:0031982~vesicle	42	59.15492958	1.05E-16	100054939, 100068133, 100067197, 100071701, 100055671, 100051474, 100009681, 100034112, 100070004, 100052147, 100049790, 100068086, 100059906, 100060087, 100062583, 100147221, 100061725, 100034172, 100063302, 100069774, 100630686, 100056744, 100066476, 100057521, 100034189, 100059034, 100065007, 100062506, 100051896, 100072415, 100055123, 100066043, 100068067, 100034206, 100064976, 100629879, 100…	61	2591	13544	3.599142049	1.70E-14	1.89E-15	1.33E-13		GOTERM_MF_ALL	GO:0098772~molecular function regulator	25	35.21126761	9.29E-14	100060539, 100068133, 100051474, 100065158, 100070004, 100068086, 100059906, 100060087, 100062583, 100065532, 100065191, 100056744, 100066476, 100034189, 100065068, 100065007, 100062506, 100072415, 100066043, 100068067, 100053600, 100064976, 100051766, 100629879, 100061173	55	837	11279	6.125230803	1.49E-11
XP_001493453	serum paraoxonase/arylesterase 1 [Equus caballus]	355	40.13947583	5.198730469	0.999820253	8.841727972	2	8.732394366	5																GOTERM_CC_ALL	GO:1990777~lipoprotein particle	6	8.450704225	3.58E-08	100062583, 100034172, 100065532, 100062506, 100051896, 100066043	61	22	13544	60.55439642	5.47E-06	5.47E-07	4.29E-05		GOTERM_MF_ALL	GO:0005496~steroid binding	5	7.042253521	1.34E-04	100054939, 100062583, 100065007, 100062506, 100066043	55	55	11279	18.64297521	0.021143065
XP_001495232	transthyretin [Equus caballus]	147	15.8339984	5.224121094	1	46.15142918	11	63.26530612	32																GOTERM_CC_ALL	GO:0034358~plasma lipoprotein particle	6	8.450704225	3.58E-08	100062583, 100034172, 100065532, 100062506, 100051896, 100066043	61	22	13544	60.55439642	5.47E-06	5.47E-07	4.29E-05		GOTERM_MF_ALL	GO:0060228~phosphatidylcholine-sterol O-acyltransferase activator activity	3	4.225352113	2.23E-04	100062583, 100062506, 100066043	55	5	11279	123.0436364	0.035043078
XP_001496277	membrane primary amine oxidase isoform X2 [Equus caballus]	762	84.16673066	5.731933594	0.999999999	21.01647258	5	11.28608924	9																GOTERM_CC_ALL	GO:0032994~protein-lipid complex	6	8.450704225	5.74E-08	100062583, 100034172, 100065532, 100062506, 100051896, 100066043	61	24	13544	55.50819672	8.77E-06	7.98E-07	6.87E-05		GOTERM_MF_ALL	GO:0008289~lipid binding	9	12.67605634	6.10E-04	100034206, 100054939, 100062583, 100065007, 100062506, 100051896, 100034112, 100066043, 100049790	55	403	11279	4.579787954	0.092977197
XP_001497860	haptoglobin [Equus caballus]	347	38.42343721	5.516113281	1	69.86631036	16	46.9740634	143																GOTERM_CC_ALL	GO:0034364~high-density lipoprotein particle	5	7.042253521	7.93E-07	100062583, 100034172, 100062506, 100051896, 100066043	61	17	13544	65.30376085	1.21E-04	1.01E-05	9.50E-04		GOTERM_MF_ALL	GO:0008201~heparin binding	5	7.042253521	7.78E-04	100071978, 100034189, 100061173, 100630686, 100056744	55	87	11279	11.78578892	0.117143458
XP_001498388	plasma protease C1 inhibitor [Equus caballus]	476	52.57204962	7.005371094	0.999999999	18.21029639	5	19.53781513	7																GOTERM_CC_ALL	GO:0034366~spherical high-density lipoprotein particle	4	5.633802817	8.21E-07	100062583, 100034172, 100051896, 100066043	61	5	13544	177.6262295	1.26E-04	9.67E-06	9.84E-04		GOTERM_MF_ALL	GO:0043178~alcohol binding	4	5.633802817	0.001118105	100062583, 100062506, 100066043, 100049790	55	43	11279	19.07653277	0.163891461
XP_001499173	alpha-2-macroglobulin [Equus caballus]	1476	163.8930255	6.239746094	1	162.2038624	40	36.17886179	139																GOTERM_CC_ALL	GO:0005577~fibrinogen complex	4	5.633802817	2.86E-06	100034189, 100060087, 100147221, 100069774	61	7	13544	126.8758782	4.37E-04	3.12E-05	0.00342299		GOTERM_MF_ALL	GO:0017127~cholesterol transporter activity	3	4.225352113	0.001439988	100062583, 100062506, 100066043	55	12	11279	51.26818182	0.205914513
XP_001499389	kininogen-1 isoform X2 [Equus caballus]	429	47.90852317	5.173339844	1	39.96114278	10	32.86713287	24																GOTERM_CC_ALL	GO:0031012~extracellular matrix	10	14.08450704	6.59E-06	100068067, 100071978, 100034189, 100071701, 100059034, 100034172, 100009681, 100063302, 100072415, 100056744	61	302	13544	7.352079036	1.01E-03	6.72E-05	0.007894813		GOTERM_MF_ALL	GO:0031210~phosphatidylcholine binding	3	4.225352113	0.001696589	100062583, 100062506, 100066043	55	13	11279	47.32447552	0.237905605
XP_001500552	plasminogen isoform X1 [Equus caballus]	811	91.05407848	6.341308594	1	48.77989268	12	20.09864365	28																GOTERM_CC_ALL	GO:0042627~chylomicron	4	5.633802817	6.81E-06	100062583, 100065532, 100062506, 100066043	61	9	13544	98.68123862	0.001041828	6.51E-05	0.008163243		GOTERM_MF_ALL	GO:0015248~sterol transporter activity	3	4.225352113	0.002269902	100062583, 100062506, 100066043	55	15	11279	41.01454545	0.304828806
XP_001501882	neuron navigator 2 isoform X4 [Equus caballus]	2428	259.6816837	9.275878906	0.82521531	3.847095966	1	0.823723229	2																GOTERM_CC_ALL	GO:0034361~very-low-density lipoprotein particle	3	4.225352113	8.49E-04	100062583, 100062506, 100066043	61	10	13544	66.60983607	0.121842135	7.61E-03	1.012409333		GOTERM_MF_ALL	GO:0005539~glycosaminoglycan binding	5	7.042253521	0.002557205	100071978, 100034189, 100061173, 100630686, 100056744	55	120	11279	8.54469697	0.336135288
XP_001502426	apolipoprotein C-II [Equus caballus]	101	11.17175038	4.513183594	0.999999544	13.90924239	3	36.63366337	10																GOTERM_CC_ALL	GO:0034385~triglyceride-rich lipoprotein particle	3	4.225352113	1.03E-03	100062583, 100062506, 100066043	61	11	13544	60.55439642	0.146461283	0.008759431	1.232608594		GOTERM_MF_ALL	GO:1901681~sulfur compound binding	5	7.042253521	0.003907713	100071978, 100034189, 100061173, 100630686, 100056744	55	135	11279	7.595286195	0.4655189
XP_001502503	apolipoprotein A-IV [Equus caballus]	381	43.20766043	5.439941406	1	34.9278996	10	32.80839895	14																GOTERM_CC_ALL	GO:0031091~platelet alpha granule	3	4.225352113	1.95E-03	100147221, 100069774, 100056744	61	15	13544	44.40655738	0.258471795	0.015615845	2.314806677		GOTERM_MF_ALL	GO:0070405~ammonium ion binding	3	4.225352113	0.004044996	100062583, 100062506, 100066043	55	20	11279	30.76090909	0.477176762
XP_001503846	apolipoprotein A-II [Equus caballus]	100	11.26403334	8.807128906	0.999999997	18.75205374	4	32	19																GOTERM_CC_ALL	GO:0045095~keratin filament	3	4.225352113	9.88E-03	100061725, 100063302, 100061560	61	34	13544	19.59112825	0.781255673	0.073176921	11.22195394		GOTERM_MF_ALL	GO:0015485~cholesterol binding	3	4.225352113	0.008408954	100062583, 100062506, 100066043	55	29	11279	21.21442006	0.741050306
XP_001504173	vitronectin [Equus caballus]	485	54.84741255	5.046386719	0.999999691	12.79455662	3	9.278350515	11																GOTERM_CC_ALL	GO:0009986~cell surface	7	9.85915493	1.77E-02	100060087, 100147221, 100062017, 100034172, 100062506, 100069774, 100056744	61	472	13544	3.292859128	0.935375083	0.122287303	19.30741097		GOTERM_MF_ALL	GO:0070653~high-density lipoprotein particle receptor binding	2	2.816901408	0.009552818	100062583, 100066043	55	2	11279	205.0727273	0.784716212
XP_001504386	alpha-2-antiplasmin [Equus caballus]	491	54.57720538	5.719238281	0.999999998	18.29195857	4	14.86761711	12																GOTERM_CC_ALL	GO:0009897~external side of plasma membrane	4	5.633802817	0.031297263	100147221, 100062017, 100069774, 100056744	61	155	13544	5.729878371	0.992288291	0.198393202	31.68325255		GOTERM_MF_ALL	GO:0032934~sterol binding	3	4.225352113	0.010179412	100062583, 100062506, 100066043	55	32	11279	19.22556818	0.805447311
XP_001504447	keratin, type II cytoskeletal 5-like [Equus caballus]	521	56.87661942	8.045410156	0.999915966	12.23951459	3	6.333973129	8																GOTERM_CC_ALL	GO:0030141~secretory granule	4	5.633802817	0.032857161	100147221, 100034172, 100069774, 100056744	61	158	13544	5.621083212	0.993973503	0.199279248	32.98986208		GOTERM_MF_ALL	GO:0004869~cysteine-type endopeptidase inhibitor activity	3	4.225352113	0.01277285	100068067, 100068133, 100068086	55	36	11279	17.08939394	0.872140064
XP_001504484	keratin, type II cytoskeletal 73 [Equus caballus]	540	58.5664288	7.693847656	0.534658132	7.025014877	2	4.259259259	2																GOTERM_CC_ALL	GO:0043226~organelle	47	66.1971831	0.044587225	100054939, 100068133, 100067197, 100071701, 100055671, 100051474, 100009681, 100034112, 100070004, 100052147, 100049790, 100068086, 100059906, 100060087, 100062583, 100147221, 100065433, 100061725, 100034172, 100063302, 100069774, 100630686, 100056744, 100066476, 100071978, 100057521, 100034189, 100059034, 100065007, 100062506, 100051896, 100072415, 100055123, 100066043, 100061560, 100068067, 100…	61	8889	13544	1.173983686	0.999068399	0.252316312	42.10540404		GOTERM_MF_ALL	GO:0070325~lipoprotein particle receptor binding	2	2.816901408	0.014295582	100062583, 100066043	55	3	11279	136.7151515	0.900121382
XP_001914833	fibrinogen gamma chain [Equus caballus]	437	49.74606719	5.312988281	1	53.30045748	12	33.40961098	38																GOTERM_CC_ALL	GO:0043227~membrane-bounded organelle	44	61.97183099	0.047817679	100054939, 100068133, 100067197, 100071701, 100055671, 100051474, 100009681, 100034112, 100070004, 100052147, 100049790, 100068086, 100059906, 100060087, 100062583, 100147221, 100061725, 100034172, 100063302, 100069774, 100630686, 100056744, 100066476, 100071978, 100057521, 100034189, 100059034, 100065007, 100062506, 100051896, 100072415, 100055123, 100066043, 100068067, 100034206, 100064976, 100…	61	8190	13544	1.192850137	0.999445148	0.259087204	44.40797194		GOTERM_MF_ALL	GO:0005507~copper ion binding	3	4.225352113	0.014886747	100065718, 100062506, 100058573	55	39	11279	15.77482517	0.909262687
XP_001915589	complement C3 [Equus caballus]	1662	185.6597558	6.366699219	1	165.5334101	39	35.3188929	182																GOTERM_CC_ALL	GO:0005882~intermediate filament	3	4.225352113	0.055649611	100061725, 100063302, 100061560	61	86	13544	7.745329775	0.99984319	0.286049289	49.64626667		GOTERM_MF_ALL	GO:0004252~serine-type endopeptidase activity	4	5.633802817	0.023262152	100051124, 100050531, 100057521, 100067869	55	128	11279	6.408522727	0.976853643
XP_001916967	inter-alpha-trypsin inhibitor heavy chain H2 [Equus caballus]	946	106.28089	6.639160156	1	59.00930405	14	26.21564482	31																GOTERM_CC_ALL	GO:0005578~proteinaceous extracellular matrix	4	5.633802817	0.075343437	100071978, 100034189, 100059034, 100009681	61	222	13544	4.000590755	0.999993763	0.358461704	60.88360439		GOTERM_MF_ALL	GO:0008035~high-density lipoprotein particle binding	2	2.816901408	0.023714336	100062583, 100066043	55	5	11279	82.02909091	0.978506558
XP_003363176	tetranectin [Equus caballus]	202	22.23513056	5.186035156	0.999987783	11.6396997	3	24.25742574	7																GOTERM_CC_ALL	GO:0099503~secretory vesicle	4	5.633802817	0.080172838	100147221, 100034172, 100069774, 100056744	61	228	13544	3.895312051	0.999997201	0.366596484	63.2626542		GOTERM_MF_ALL	GO:0019842~vitamin binding	3	4.225352113	0.02469842	100054939, 100055671, 100049790	55	51	11279	12.0631016	0.981709378
XP_003364583	fibrinogen beta chain [Equus caballus]	495	56.19557149	8.104003906	1	60.67338991	14	48.08080808	53																														GOTERM_MF_ALL	GO:0008236~serine-type peptidase activity	4	5.633802817	0.034922104	100051124, 100050531, 100057521, 100067869	55	150	11279	5.468606061	0.996611722
XP_003365492	heparin cofactor 2 [Equus caballus]	496	56.63916658	6.507324219	1	23.1964407	6	18.5483871	13																														GOTERM_MF_ALL	GO:0017171~serine hydrolase activity	4	5.633802817	0.036707969	100051124, 100050531, 100057521, 100067869	55	153	11279	5.361378491	0.99748073
XP_005600608	inter-alpha-trypsin inhibitor heavy chain H4 isoform X1 [Equus caballus]	984	108.9602789	6.668457031	0.999999999	20.61119843	5	7.825203252	14																														GOTERM_MF_ALL	GO:0008047~enzyme activator activity	5	7.042253521	0.048123471	100034189, 100062583, 100065532, 100062506, 100066043	55	287	11279	3.572695597	0.999625976
XP_005601424	carboxypeptidase B2 [Equus caballus]	423	48.5042626	6.756347656	0.990526982	3.883315325	1	3.546099291	2																														GOTERM_MF_ALL	GO:0005319~lipid transporter activity	3	4.225352113	0.051197516	100062583, 100062506, 100066043	55	76	11279	8.094976077	0.99977709
XP_005601929	alpha-2-HS-glycoprotein [Equus caballus]	363	38.6816696	5.655761719	1	39.98224592	8	36.36363636	68																														GOTERM_MF_ALL	GO:0071813~lipoprotein particle binding	2	2.816901408	0.082818716	100062583, 100066043	55	18	11279	22.78585859	0.999999016
XP_005602671	angiotensinogen [Equus caballus]	474	51.72579996	6.138183594	1	34.89691734	8	26.16033755	18																														GOTERM_MF_ALL	GO:0071814~protein-lipid complex binding	2	2.816901408	0.082818716	100062583, 100066043	55	18	11279	22.78585859	0.999999016
XP_005605480	corticosteroid-binding globulin [Equus caballus]	405	45.1950993	5.186035156	1	29.77733183	7	23.7037037	10
XP_005605484	alpha-1-antichymotrypsin [Equus caballus]	422	46.66499578	4.767089844	0.99999905	11.48825788	3	11.61137441	6
XP_005611649	apolipoprotein A-I [Equus caballus]	266	30.29384638	5.579589844	1	85.26534963	20	50.7518797	199
XP_005612174	hemopexin [Equus caballus]	462	51.30630281	7.430175781	1	42.84046268	10	42.85714286	30
XP_014585351	zinc-alpha-2-glycoprotein isoform X1 [Equus caballus]	305	34.48885164	5.059082031	0.999999994	21.00322199	5	18.36065574	11
XP_014588282	fetuin-B [Equus caballus]	362	39.73718261	6.188964844	1	28.31640983	7	24.58563536	13
XP_014591249	protein Z-dependent protease inhibitor [Equus caballus]	458	51.59297702	6.265136719	0.999692939	7.440186739	2	6.550218341	3
XP_014593946	liver carboxylesterase-like isoform X2 [Equus caballus]	552	60.00074176	5.604980469	0.995366247	13.52231646	3	7.608695652	14
XP_014593950	liver carboxylesterase [Equus caballus]	550	60.01974957	5.503417969	1	112.9586384	24	52.72727273	190
XP_014594947	antithrombin-III [Equus caballus]	463	52.31880238	6.303222656	1	83.65133405	19	50.5399568	123
XP_014596181	alpha-2-macroglobulin isoform X1 [Equus caballus]	1482	164.7203182	5.998535156	1	35.56052041	8	9.311740891	23
ENSECAP00000007499	intraflagellar transport 140(IFT140)	1463	165.4802679	5.579589844	0.865357831	3.825719595	1	1.093643199	14
ENSECAP00000009723	alpha-1-antitrypsin(SPI2)	421	46.85596366	5.008300781	1	53.27792263	11	35.86698337	74
ENSECAP00000010483	ceruloplasmin(CP)	1068	121.8552581	5.274902344	1	131.5191736	30	37.17228464	114
ENSECAP00000012399	alpha-1-antiproteinase 2-like(LOC100065191)	421	46.87816599	5.224121094	1	78.23821425	17	44.41805226	94
ENSECAP00000012479	heparan sulfate proteoglycan 2(HSPG2)	4393	467.9216802	6.011230469	1	118.8786728	29	10.72160255	60
ENSECAP00000013036	armadillo repeat containing 4(ARMC4)	1045	116.2560483	6.150878906	0.952125791	3.673768997	1	1.148325359	3
ENSECAP00000013972	serpin family E member 2(SERPINE2)	397	44.04724196	9.935058594	1	39.01388454	10	32.49370277	26
ENSECAP00000014609	interleukin 31 receptor A(IL31RA)	729	82.46337939	5.059082031	0.967402651	4.306014538	1	2.743484225	6
ENSECAP00000017379	alpha-1-antiproteinase 2-like(LOC100065068)	421	46.72482211	5.020996094	0.999213227	53.71014452	10	30.16627078	74
ENSECAP00000018005	keratin 10B(KRT10B)	596	61.56242994	4.894042969	1	26.22565269	7	13.75838926	10
[truncated: 2 more columns]

## Sheet: SOV_Analyses_(PPI)
60 nodes PPI enrichment p-value <1x10-16								String Kmeans clustering
						#cluster name	cluster color	gene count	protein name	protein identifier	protein description
						Cluster_1	Red	40	SERPING1	9796.ENSECAP00000008891	Serpin peptidase inhibitor, clade G (C1 inhibitor), member 1
						Cluster_1	Red	40	GC	9796.ENSECAP00000008681	Group-specific component (vitamin D binding protein)
						Cluster_1	Red	40	ENSECAG00000006234	9796.ENSECAP00000004403	Uncharacterized protein
						Cluster_1	Red	40	APOA2	9796.ENSECAP00000008027	Apolipoprotein A-II; May stabilize HDL (high density lipoprotein) structure by its association with lipids, and affect the HDL metabolism
						Cluster_1	Red	40	INHA	9796.ENSECAP00000013503	Inhibin alpha chain precursor ; Inhibins and activins inhibit and activate, respectively, the secretion of follitropin by the pituitary gland. Inhibins/activins are involved in regulating a number of diverse functions such as hypothalamic and pituitary hormone secretion, gonadal hormone secretion, germ cell development and maturation, erythroid differentiation, insulin secretion, nerve cell survi…
						Cluster_1	Red	40	FN1	9796.ENSECAP00000005223	Fibronectin 1; Fibronectins bind cell surfaces and various compounds including collagen, fibrin, heparin, DNA, and actin. Fibronectins are involved in cell adhesion, cell motility, opsonization, wound healing, and maintenance of cell shape. Involved in osteoblast compaction through the fibronectin fibrillogenesis cell-mediated matrix assembly process, essential for osteoblast mineralization. Part…
						Cluster_1	Red	40	APOA4	9796.ENSECAP00000003670	Apolipoprotein A-IV
						Cluster_1	Red	40	SERPINF1	9796.ENSECAP00000019875	Pigment epithelium-derived factor
						Cluster_1	Red	40	ARMC4	9796.ENSECAP00000013036	Armadillo repeat containing 4
						Cluster_1	Red	40	CP	9796.ENSECAP00000010483	Ceruloplasmin (ferroxidase)
						Cluster_1	Red	40	C9	9796.ENSECAP00000006188	Complement component C9 precursor ; Constituent of the membrane attack complex (MAC) that plays a key role in the innate and adaptive immune response by forming pores in the plasma membrane of target cells. C9 is the pore-forming subunit of the MAC
						Cluster_1	Red	40	VTN	9796.ENSECAP00000013752	Uncharacterized protein
						Cluster_1	Red	40	AMBP	9796.ENSECAP00000006616	Alpha-1-microglobulin/bikunin precursor; This inhibitory fragment, released from native ITI after limited proteolysis with trypsin, contains two homologous domains. Whereas the second domain is a strong inhibitor of trypsin, the first domain interacts weakly with PMN-granulocytic elastase and not at all with pancreatic elastase
						Cluster_1	Red	40	HPX	9796.ENSECAP00000014242	Hemopexin; Binds heme and transports it to the liver for breakdown and iron recovery, after which the free hemopexin returns to the circulation
						Cluster_1	Red	40	ENSECAG00000013389	9796.ENSECAP00000011386	Uncharacterized protein
						Cluster_1	Red	40	A2M	9796.ENSECAP00000010822	Alpha-2-macroglobulin
						Cluster_1	Red	40	CLU	9796.ENSECAP00000005450	Clusterin Clusterin beta chain Clusterin alpha chain; Functions as extracellular chaperone that prevents aggregation of nonnative proteins. Prevents stress-induced aggregation of blood plasma proteins. Inhibits formation of amyloid fibrils by APP, APOC2, B2M, CALCA, CSN3, SNCA and aggregation-prone LYZ variants (in vitro). Does not require ATP. Maintains partially unfolded proteins in a state app…
						Cluster_1	Red	40	FETUB	9796.ENSECAP00000003687	Fetuin B
						Cluster_1	Red	40	KRT73	9796.ENSECAP00000012147	Keratin 73
						Cluster_1	Red	40	LUM	9796.ENSECAP00000015833	Lumican
						Cluster_1	Red	40	KRT10	9796.ENSECAP00000018005	Uncharacterized protein
						Cluster_1	Red	40	PON1	9796.ENSECAP00000000234	Paraoxonase 1
						Cluster_1	Red	40	HSPG2	9796.ENSECAP00000012479	Heparan sulfate proteoglycan 2
						Cluster_1	Red	40	AFM	9796.ENSECAP00000019964	Afamin
						Cluster_1	Red	40	AHSG	9796.ENSECAP00000012774	alpha-2-HS-glycoprotein
						Cluster_1	Red	40	TTR	9796.ENSECAP00000013533	Transthyretin; Thyroid hormone-binding protein. Probably transports thyroxine from the bloodstream to the brain
						Cluster_1	Red	40	BPIFA2	9796.ENSECAP00000000218	Phosphoserine phosphatase precursor
						Cluster_1	Red	40	APOA1	9796.ENSECAP00000007649	Apolipoprotein A-I
						Cluster_1	Red	40	IL31RA	9796.ENSECAP00000014609	Interleukin 31 receptor A
						Cluster_1	Red	40	NAV2	9796.ENSECAP00000015874	Neuron navigator 2
						Cluster_1	Red	40	AZGP1	9796.ENSECAP00000012712	Alpha-2-glycoprotein 1, zinc-binding
						Cluster_1	Red	40	HP	9796.ENSECAP00000019071	Uncharacterized protein
						Cluster_1	Red	40	ITIH2	9796.ENSECAP00000015909	Inter-alpha-trypsin inhibitor heavy chain 2
						Cluster_1	Red	40	ENSECAG00000024571	9796.ENSECAP00000022168	Uncharacterized protein
						Cluster_1	Red	40	APOC2	9796.ENSECAP00000011918	Apolipoprotein C-II
						Cluster_1	Red	40	ENSECAG00000023595	9796.ENSECAP00000021028	7-51 putative nonclassical MHC class I antigen
						Cluster_1	Red	40	IFT140	9796.ENSECAP00000007499	Intraflagellar transport 140 homolog (Chlamydomonas)
						Cluster_1	Red	40	ITIH1	9796.ENSECAP00000022393	Inter-alpha-trypsin inhibitor heavy chain 1
						Cluster_1	Red	40	CLEC3B	9796.ENSECAP00000004386	C-type lectin domain family 3, member B
						Cluster_1	Red	40	AOC3	9796.ENSECAP00000005714	Amine oxidase
						Cluster_2	Green	15	SERPINA6	9796.ENSECAP00000012843	Serpin peptidase inhibitor, clade A (alpha-1 antiproteinase, antitrypsin), member 6
						Cluster_2	Green	15	SERPINC1	9796.ENSECAP00000012335	Serpin peptidase inhibitor, clade C (antithrombin), member 1
						Cluster_2	Green	15	SERPINF2	9796.ENSECAP00000019322	Serpin peptidase inhibitor, clade F (alpha-2 antiplasmin, pigment epithelium derived factor), member 2
						Cluster_2	Green	15	SERPINA3	9796.ENSECAP00000011686	Serpin peptidase inhibitor, clade A (alpha-1 antiproteinase, antitrypsin), member 3
						Cluster_2	Green	15	SPI2	9796.ENSECAP00000009723	Alpha-1-antiproteinase 2 precursor ; Inhibitor of serine proteases
						Cluster_2	Green	15	ENSECAG00000014414	9796.ENSECAP00000012338	Uncharacterized protein
						Cluster_2	Green	15	SERPIND1	9796.ENSECAP00000011734	Serpin peptidase inhibitor, clade D (heparin cofactor), member 1
						Cluster_2	Green	15	F2	9796.ENSECAP00000009701	Coagulation factor II (thrombin); Thrombin, which cleaves bonds after Arg and Lys, converts fibrinogen to fibrin and activates factors V, VII, VIII, XIII, and, in complex with thrombomodulin, protein C. Functions in blood homeostasis, inflammation and wound healing
						Cluster_2	Green	15	ALB	9796.ENSECAP00000009171	Serum albumin precursor ; Serum albumin, the main protein of plasma, has a good binding capacity for water, Ca(2+), Na(+), K(+), fatty acids, hormones, bilirubin and drugs. Its main function is the regulation of the colloidal osmotic pressure of blood. Major zinc transporter in plasma, typically binds about 80% of all plasma zinc
						Cluster_2	Green	15	CPB2	9796.ENSECAP00000015013	Carboxypeptidase B2 (plasma)
						Cluster_2	Green	15	Spi2-8	9796.ENSECAP00000017379	Uncharacterized protein
						Cluster_2	Green	15	SERPINE2	9796.ENSECAP00000013972	Serpin peptidase inhibitor, clade E (nexin, plasminogen activator inhibitor type 1), member 2
						Cluster_2	Green	15	AGT	9796.ENSECAP00000013428	Angiotensinogen (serpin peptidase inhibitor, clade A, member 8)
						Cluster_2	Green	15	FGG	9796.ENSECAP00000006553	Fibrinogen gamma chain
						Cluster_2	Green	15	FGB	9796.ENSECAP00000008406	Fibrinogen beta chain
						Cluster_3	Blue	5	CFH	9796.ENSECAP00000009660	Uncharacterized protein
						Cluster_3	Blue	5	ENSECAG00000000339	9796.ENSECAP00000005652	Uncharacterized protein
						Cluster_3	Blue	5	CFB	9796.ENSECAP00000010339	Uncharacterized protein
						Cluster_3	Blue	5	PLG	9796.ENSECAP00000006627	Plasminogen; Plasmin dissolves the fibrin of blood clots and acts as a proteolytic factor in a variety of other processes including embryonic development, tissue remodeling, tumor invasion, and inflammation. In ovulation, weakens the walls of the Graafian follicle. It activates the urokinase-type plasminogen activator, collagenases and several complement zymogens, such as C1 and C5. Cleavage of f…
						Cluster_3	Blue	5	C4A	9796.ENSECAP00000007506	Uncharacterized protein

## Sheet: SUM_Analyses
Proteome dataset (SUM)											Functional categories														Gene Ontology
Protein ID	Protein Name	Protein Length (AA)	Protein Weight (kDa)	Protein Isoelectric Point (pI)	Total Protein Probability	Total Score	Total Peptides	Total % Seq Coverage	Total Spectra		Category	Term	Count	%	PValue	Genes	List Total	Pop Hits	Pop Total	Fold Enrichment	Bonferroni	Benjamini	FDR		Category	Term	Count	%	PValue	Genes	List Total	Pop Hits	Pop Total	Fold Enrichment	Bonferroni	Benjamini	FDR		Category	Term	Count	%	PValue	Genes	List Total	Pop Hits	Pop Total	Fold Enrichment	Bonferroni
NP_001137426	pigment epithelium-derived factor precursor [Equus caballus]	417	46.10507776	6.290527344	0.999999998	17.01360989	5	16.06714628	8		UP_KEYWORDS	Signal	50	74.63	1.51E-36	100060539, 100065718, 100055671, 100051474, 100065158, 100034112, 100070004, 100052147, 100068086, 100051124, 100059906, 100062583, 100147221, 100050100, 100065191, 100034076, 100066476, 100057521, 100065007, 100072415, 100068067, 100051766, 100062017, 100061173, 100034077, 100054939, 100068133, 100067197, 100034176, 100629603, 100060087, 100034172, 100067869, 100065532, 100069774, 100630686, 100…	59	1882	15684	7.06	1.05E-34	1.05E-34	1.56E-33		GOTERM_CC_DIRECT	GO:0072562~blood microparticle	27	40.29850746	6.58E-47	100054939, 100068133, 100055671, 100629603, 100051474, 100070004, 100059906, 100060087, 100062583, 100147221, 100034172, 100063302, 100069774, 100066476, 100057521, 100034189, 100059034, 100062506, 100055123, 100066043, 100034206, 100068067, 100065526, 100051766, 100061173, 100058573, 100069763	57	69	13544	92.97940503	3.82E-45	3.82E-45	6.55E-44		GOTERM_MF_DIRECT	GO:0004867~serine-type endopeptidase inhibitor activity	15	22.39	7.79E-21	100066476, 100065068, 100051474, 100065007, 100065158, 100072415, 100070004, 100059906, 100053600, 100060087, 100051766, 100629879, 100061173, 100065191, 100056744	55	60	11279	51.27	4.83E-19
NP_001075972	serum albumin precursor [Equus caballus]	607	68.53630157	5.922363281	1	308.1371822	69	77.10049423	648		UP_KEYWORDS	Secreted	19	28.36	4.85E-16	100060539, 100034076, 100034189, 100034176, 100065158, 100062506, 100055123, 100066043, 100052147, 100034206, 100050531, 100062583, 100065526, 100051766, 100034172, 100069774, 100069763, 100068589, 100034077	59	365	15684	13.84	3.11E-14	1.55E-14	4.55E-13		GOTERM_CC_DIRECT	GO:0070062~extracellular exosome	37	55.2238806	2.26E-16	100054939, 100068133, 100067197, 100071701, 100055671, 100629603, 100051474, 100034112, 100070004, 100052147, 100068086, 100059906, 100060087, 100062583, 100147221, 100034172, 100063302, 100069774, 100630686, 100068589, 100066476, 100057521, 100034189, 100059034, 100065007, 100062506, 100072415, 100055123, 100066043, 100034206, 100068067, 100629879, 100051766, 100065526, 100061173, 100058573, 100…	57	2123	13544	4.141177248	1.29E-14	6.44E-15	2.22E-13		GOTERM_MF_DIRECT	GO:0031210~phosphatidylcholine binding	4	5.97	2.87E-05	100062583, 100629603, 100062506, 100066043	55	13	11279	63.10	0.00
NP_001075415	serotransferrin precursor [Equus caballus]	706	77.94622817	6.536621094	1	315.0523252	74	81.01983003	767		UP_KEYWORDS	Disulfide bond	20	29.85	2.35E-10	100060539, 100034076, 100057521, 100034189, 100034176, 100071701, 100066043, 100034206, 100051124, 100050531, 100147221, 100051766, 100034186, 100034172, 100067869, 100069774, 100630686, 100069763, 100068589, 100034077	59	898	15684	5.92	1.64E-08	5.47E-09	2.43E-07		GOTERM_CC_DIRECT	GO:0005615~extracellular space	25	37.31343284	3.27E-15	100060539, 100067197, 100034176, 100071701, 100065158, 100052147, 100068086, 100060087, 100034172, 100050100, 100065191, 100068589, 100630686, 100056744, 100034076, 100066476, 100065068, 100065007, 100072415, 100034206, 100053600, 100050992, 100629879, 100061173, 100034077	57	825	13544	7.200425306	1.87E-13	6.23E-14	3.21E-12		GOTERM_MF_DIRECT	GO:0060228~phosphatidylcholine-sterol O-acyltransferase activator activity	3	4.48	2.23E-04	100062583, 100062506, 100066043	55	5	11279	123.04	0.01
NP_001333066	keratin 6B [Equus caballus]	562	59.83299321	7.942871094	0.999590969	7.762103558	2	5.160142349	3		UP_KEYWORDS	Blood coagulation	4	5.97	9.52E-07	100050531, 100057521, 100069774, 100069763	59	6	15684	177.22	6.67E-05	1.67E-05	9.86E-04		GOTERM_CC_DIRECT	GO:0005577~fibrinogen complex	5	7.462686567	9.09E-09	100034189, 100060087, 100147221, 100069774, 100069763	57	7	13544	169.7243108	5.27E-07	1.32E-07	9.04E-06		GOTERM_MF_DIRECT	GO:0005507~copper ion binding	4	5.97	7.77E-04	100065767, 100065718, 100062506, 100058573	55	38	11279	21.59	0.05
NP_001333128	keratin 1 [Equus caballus]	626	64.729746	7.796386719	0.990789601	7.832158089	2	3.833865815	3		UP_KEYWORDS	Hemostasis	4	5.97	9.52E-07	100050531, 100057521, 100069774, 100069763	59	6	15684	177.22	6.67E-05	1.67E-05	9.86E-04		GOTERM_CC_DIRECT	GO:0042627~chylomicron	4	5.970149254	3.69E-06	100062583, 100065532, 100062506, 100066043	57	8	13544	118.8070175	2.14E-04	4.29E-05	0.00367615		GOTERM_MF_DIRECT	GO:0008201~heparin binding	5	7.46	7.78E-04	100071978, 100034189, 100061173, 100630686, 100056744	55	87	11279	11.79	0.05
NP_001075378	inhibin beta A chain precursor [Equus caballus]	426	47.66110554	7.591308594	0.997594251	10.47166276	3	12.91079812	6		UP_KEYWORDS	Copper	4	5.97	1.70E-05	100034206, 100065767, 100065718, 100058573	59	14	15684	75.95	0.00	0.00	0.02		GOTERM_CC_DIRECT	GO:0005576~extracellular region	9	13.43283582	5.38E-06	100034076, 100051124, 100050531, 100034189, 100065526, 100067869, 100069774, 100069763, 100068086	57	237	13544	9.023317788	3.12E-04	5.20E-05	0.005350567		GOTERM_MF_DIRECT	GO:0017127~cholesterol transporter activity	3	4.48	0.001439988	100062583, 100062506, 100066043	55	12	11279	51.27	0.09
NP_001075379	inhibin alpha chain precursor [Equus caballus]	367	39.43236069	7.664550781	0.999781013	7.674728394	2	11.98910082	4		UP_KEYWORDS	Glycoprotein	6	8.96	8.31E-05	100034076, 100034189, 100034176, 100065158, 100034172, 100034077	59	121	15684	13.18	0.01	0.00	0.09		GOTERM_CC_DIRECT	GO:0031091~platelet alpha granule	4	5.970149254	1.43E-05	100147221, 100069774, 100069763, 100056744	57	12	13544	79.20467836	8.32E-04	1.19E-04	0.014272652		GOTERM_MF_DIRECT	GO:0004252~serine-type endopeptidase activity	5	7.46	0.003228795	100051124, 100050531, 100057521, 100067869, 100068589	55	128	11279	8.01	0.18
NP_001271464	immunoglobulin J chain precursor [Equus caballus]	158	17.82284876	4.932128906	0.990371776	4.210706234	1	9.493670886	3		UP_KEYWORDS	Acute phase	3	4.48	5.93E-04	100057521, 100034189, 100065158	59	10	15684	79.75	0.04	0.01	0.61		GOTERM_CC_DIRECT	GO:0031012~extracellular matrix	6	8.955223881	2.42E-05	100068067, 100071701, 100034172, 100063302, 100072415, 100056744	57	84	13544	16.97243108	0.001405254	1.76E-04	0.02411983		GOTERM_MF_DIRECT	GO:0004869~cysteine-type endopeptidase inhibitor activity	3	4.48	0.003277298	100068067, 100068133, 100068086	55	18	11279	34.18	0.18
NP_001075422	gelsolin [Equus caballus]	731	80.75872496	5.503417969	1	28.06248999	7	17.51025992	15		UP_KEYWORDS	Kringle	3	4.48	8.66E-04	100050531, 100057521, 100068589	59	12	15684	66.46	0.06	0.01	0.89		GOTERM_CC_DIRECT	GO:0034366~spherical high-density lipoprotein particle	3	4.47761194	1.67E-04	100062583, 100034172, 100066043	57	5	13544	142.5684211	0.009615887	0.001073026	0.165612261		GOTERM_MF_DIRECT	GO:0005198~structural molecule activity	5	7.46	0.003320419	100147221, 100063302, 100069774, 100069763, 100061560	55	129	11279	7.95	0.19
NP_001075413	clusterin precursor [Equus caballus]	449	52.10267392	5.719238281	1	22.85143685	6	21.38084633	7		UP_KEYWORDS	Phosphoprotein	5	7.46	0.001102004	100034206, 100050531, 100034176, 100034186, 100034172	59	123	15684	10.81	0.07	0.01	1.13		GOTERM_CC_DIRECT	GO:0034361~very-low-density lipoprotein particle	3	4.47761194	7.40E-04	100062583, 100062506, 100066043	57	10	13544	71.28421053	0.04201111	0.004282713	0.733532522		GOTERM_MF_DIRECT	GO:0015485~cholesterol binding	3	4.48	0.008408954	100062583, 100062506, 100066043	55	29	11279	21.21	0.41
NP_001075389	BPI fold-containing family A member 2 precursor [Equus caballus]	249	26.86430392	4.602050781	0.986180913	3.353879929	1	4.417670683	2		UP_KEYWORDS	Lipid transport	3	4.48	0.001763828	100062583, 100062506, 100066043	59	17	15684	46.91	0.12	0.01	1.81		GOTERM_CC_DIRECT	GO:0005623~cell	4	5.970149254	0.001143515	100068133, 100057521, 100034176, 100055123	57	50	13544	19.00912281	0.064207759	0.006014729	1.131918155		GOTERM_MF_DIRECT	GO:0070653~high-density lipoprotein particle receptor binding	2	2.99	0.009552818	100062583, 100066043	55	2	11279	205.07	0.45
NP_001304178	alpha-1-antiproteinase 2-like precursor [Equus caballus]	421	46.78599929	5.135253906	1	70.41322637	16	41.33016627	74		UP_KEYWORDS	Cleavage on pair of basic residues	3	4.48	0.002207248	100034206, 100034076, 100034077	59	19	15684	41.97	0.14	0.01	2.26		GOTERM_CC_DIRECT	GO:0043512~inhibin A complex	2	2.985074627	0.008252553	100034076, 100034077	57	2	13544	237.6140351	0.381608814	0.039261324	7.914083927		GOTERM_MF_DIRECT	GO:0008035~high-density lipoprotein particle binding	2	2.99	0.023714336	100062583, 100066043	55	5	11279	82.03	0.77
NP_001108005	alpha-1-antiproteinase 2 precursor [Equus caballus]	421	46.89505857	5.135253906	0.979835739	56.51522589	12	39.19239905	66		UP_KEYWORDS	Hormone	3	4.48	0.003520572	100034076, 100052147, 100034077	59	24	15684	33.23	0.22	0.02	3.58		GOTERM_CC_DIRECT	GO:0005938~cell cortex	3	4.47761194	0.020943358	100147221, 100069774, 100069763	57	54	13544	13.20077973	0.707009561	0.090110346	18.98903501		GOTERM_MF_DIRECT	GO:0008131~primary amine oxidase activity	2	2.99	0.028390531	100065767, 100065718	55	6	11279	68.36	0.83
XP_001488181	alpha-1-acid glycoprotein 2 [Equus caballus]	201	23.08013896	4.944824219	0.999998449	11.82438874	3	16.91542289	10		UP_KEYWORDS	Serine protease	4	5.97	0.003575846	100051124, 100050531, 100057521, 100068589	59	83	15684	12.81	0.22	0.02	3.64		GOTERM_CC_DIRECT	GO:0009897~external side of plasma membrane	4	5.970149254	0.023658259	100147221, 100062017, 100069774, 100069763	57	149	13544	6.378900271	0.750593546	0.094430102	21.19654138		GOTERM_MF_DIRECT	GO:0004866~endopeptidase inhibitor activity	2	2.985074627	0.037677068	100060539, 100068067	55	8	11279	51.26818182	0.90755322
XP_001488234	alpha-1-acid glycoprotein 2 [Equus caballus]	201	23.14843073	5.478027344	0.71715975	4.918539524	1	8.955223881	4		UP_KEYWORDS	Sulfation	2	2.99	0.011053835	100034189, 100069774	59	3	15684	177.22	0.54	0.05	10.87		GOTERM_CC_DIRECT	GO:0034364~high-density lipoprotein particle	2	2.985074627	0.052459967	100062583, 100062506	57	13	13544	36.5560054	0.956080344	0.188084943	41.49929308		GOTERM_MF_DIRECT	GO:0048038~quinone binding	2	2.985074627	0.051443752	100065767, 100065718	55	11	11279	37.28595041	0.962163451
XP_001488384	protein AMBP [Equus caballus]	352	38.96720251	6.800292969	0.999999997	16.0015595	4	12.78409091	16		UP_KEYWORDS	TPQ	2	2.99	0.014711693	100065767, 100065718	59	4	15684	132.92	0.65	0.07	14.22
XP_001489154	fibronectin isoform X1 [Equus caballus]	2477	272.032457	5.287597656	1	91.43268585	24	15.58336698	45		UP_KEYWORDS	Adaptive immunity	2	2.99	0.025605676	100069774, 100069763	59	7	15684	75.95	0.84	0.11	23.54		Additional GO Analyses														Additional GO Analyses
XP_001489400	vitamin D-binding protein [Equus caballus]	488	54.27351197	5.351074219	1	134.1495314	30	67.62295082	111		UP_KEYWORDS	Protease	4	5.97	0.046251574	100051124, 100050531, 100057521, 100068589	59	217	15684	4.90	0.96	0.18	38.74		Category	Term	Count	%	PValue	Genes	List Total	Pop Hits	Pop Total	Fold Enrichment	Bonferroni	Benjamini	FDR		Category	Term	Count	%	PValue	Genes	List Total	Pop Hits	Pop Total	Fold Enrichment	Bonferroni
XP_001489797	afamin isoform X1 [Equus caballus]	604	68.8081593	5.376464844	1	47.45864367	13	24.66887417	23		UP_KEYWORDS	Methylation	2	2.99	0.068010217	100034206, 100034176	59	19	15684	27.98	0.99	0.24	51.76		GOTERM_CC_ALL	GO:0005615~extracellular space	48	71.64179104	7.94E-47	100054939, 100060539, 100068133, 100067197, 100034176, 100055671, 100071701, 100629603, 100051474, 100065158, 100070004, 100052147, 100068086, 100059906, 100060087, 100062583, 100147221, 100034172, 100050100, 100063302, 100065532, 100065191, 100069774, 100630686, 100068589, 100056744, 100034076, 100066476, 100057521, 100034189, 100059034, 100065068, 100065007, 100062506, 100072415, 100055123, 100…	57	905	13544	12.60273335	1.24E-44	1.24E-44	9.55E-44		GOTERM_MF_ALL	GO:0004866~endopeptidase inhibitor activity	19	28.35820896	1.07E-23	100060539, 100066476, 100068133, 100065068, 100051474, 100065007, 100065158, 100072415, 100070004, 100068086, 100068067, 100059906, 100053600, 100060087, 100051766, 100629879, 100061173, 100065191, 100056744	55	110	11279	35.42165289	1.57E-21
XP_001490892	prothrombin [Equus caballus]	622	70.22226132	5.490722656	1	37.24393201	10	22.34726688	19		UP_KEYWORDS	Innate immunity	2	2.99	0.071460929	100069774, 100069763	59	20	15684	26.58	0.99	0.24	53.57		GOTERM_CC_ALL	GO:0072562~blood microparticle	27	40.29850746	1.64E-46	100054939, 100068133, 100055671, 100629603, 100051474, 100070004, 100059906, 100060087, 100062583, 100147221, 100034172, 100063302, 100069774, 100066476, 100057521, 100034189, 100059034, 100062506, 100055123, 100066043, 100034206, 100068067, 100065526, 100051766, 100061173, 100058573, 100069763	57	71	13544	90.36026686	2.56E-44	1.28E-44	1.98E-43		GOTERM_MF_ALL	GO:0061134~peptidase regulator activity	20	29.85074627	1.87E-23	100060539, 100066476, 100068133, 100034189, 100065068, 100051474, 100065007, 100065158, 100072415, 100070004, 100068086, 100068067, 100059906, 100053600, 100060087, 100051766, 100629879, 100061173, 100065191, 100056744	55	139	11279	29.50686723	2.75E-21
XP_001492576	inter-alpha-trypsin inhibitor heavy chain H1 isoform X3 [Equus caballus]	908	100.9406107	6.565917969	1	56.09163451	15	20.81497797	36																GOTERM_CC_ALL	GO:0005576~extracellular region	53	79.10447761	1.86E-29	100060539, 100071701, 100055671, 100051474, 100065158, 100034112, 100070004, 100052147, 100068086, 100051124, 100059906, 100062583, 100147221, 100050100, 100063302, 100065191, 100034076, 100066476, 100071978, 100057521, 100065007, 100072415, 100068067, 100051766, 100061173, 100034077, 100054939, 100068133, 100067197, 100034176, 100629603, 100050531, 100060087, 100034172, 100067869, 100065532, 100…	57	3044	13544	4.137169468	2.90E-27	9.68E-28	2.24E-26		GOTERM_MF_ALL	GO:0061135~endopeptidase regulator activity	19	28.35820896	2.51E-23	100060539, 100066476, 100068133, 100065068, 100051474, 100065007, 100065158, 100072415, 100070004, 100068086, 100068067, 100059906, 100053600, 100060087, 100051766, 100629879, 100061173, 100065191, 100056744	55	115	11279	33.88158103	3.68E-21
XP_001492602	complement factor B [Equus caballus]	768	85.91190016	6.727050781	1	71.98240137	18	31.77083333	49																GOTERM_CC_ALL	GO:0044421~extracellular region part	50	74.62686567	2.26E-26	100060539, 100071701, 100055671, 100051474, 100065158, 100034112, 100070004, 100052147, 100068086, 100059906, 100062583, 100147221, 100050100, 100063302, 100065191, 100034076, 100066476, 100071978, 100057521, 100065007, 100072415, 100068067, 100051766, 100061173, 100034077, 100054939, 100068133, 100067197, 100034176, 100629603, 100060087, 100034172, 100065532, 100069774, 100630686, 100068589, 100…	57	2851	13544	4.167205105	3.53E-24	8.82E-25	2.72E-23		GOTERM_MF_ALL	GO:0030414~peptidase inhibitor activity	19	28.35820896	4.10E-23	100060539, 100066476, 100068133, 100065068, 100051474, 100065007, 100065158, 100072415, 100070004, 100068086, 100068067, 100059906, 100053600, 100060087, 100051766, 100629879, 100061173, 100065191, 100056744	55	118	11279	33.0201849	6.02E-21
XP_001492943	complement C4-A [Equus caballus]	1744	192.3307651	6.814941406	1	60.60965705	15	15.53899083	32																GOTERM_CC_ALL	GO:1903561~extracellular vesicle	38	56.71641791	2.66E-17	100054939, 100068133, 100067197, 100071701, 100055671, 100629603, 100051474, 100034112, 100070004, 100052147, 100068086, 100059906, 100060087, 100062583, 100147221, 100034172, 100063302, 100069774, 100630686, 100068589, 100056744, 100066476, 100057521, 100034189, 100059034, 100065007, 100062506, 100072415, 100055123, 100066043, 100034206, 100068067, 100629879, 100051766, 100065526, 100061173, 100…	57	2134	13544	4.231177757	4.16E-15	8.31E-16	3.20E-14		GOTERM_MF_ALL	GO:0004867~serine-type endopeptidase inhibitor activity	15	22.3880597	7.79E-21	100066476, 100065068, 100051474, 100065007, 100065158, 100072415, 100070004, 100059906, 100053600, 100060087, 100051766, 100629879, 100061173, 100065191, 100056744	55	60	11279	51.26818182	1.14E-18
XP_001495232	transthyretin [Equus caballus]	147	15.8339984	5.224121094	1	24.50880647	6	51.70068027	14																GOTERM_CC_ALL	GO:0043230~extracellular organelle	38	56.71641791	2.71E-17	100054939, 100068133, 100067197, 100071701, 100055671, 100629603, 100051474, 100034112, 100070004, 100052147, 100068086, 100059906, 100060087, 100062583, 100147221, 100034172, 100063302, 100069774, 100630686, 100068589, 100056744, 100066476, 100057521, 100034189, 100059034, 100065007, 100062506, 100072415, 100055123, 100066043, 100034206, 100068067, 100629879, 100051766, 100065526, 100061173, 100…	57	2135	13544	4.229195941	4.22E-15	7.04E-16	3.25E-14		GOTERM_MF_ALL	GO:0004857~enzyme inhibitor activity	20	29.85074627	4.00E-19	100060539, 100066476, 100068133, 100065068, 100051474, 100065007, 100065158, 100072415, 100070004, 100066043, 100068086, 100068067, 100059906, 100053600, 100060087, 100629879, 100051766, 100061173, 100065191, 100056744	55	232	11279	17.67868339	5.88E-17
XP_001496277	membrane primary amine oxidase isoform X2 [Equus caballus]	762	84.16673066	5.731933594	0.999999987	22.30084229	6	11.81102362	10																GOTERM_CC_ALL	GO:0070062~extracellular exosome	37	55.2238806	2.26E-16	100054939, 100068133, 100067197, 100071701, 100055671, 100629603, 100051474, 100034112, 100070004, 100052147, 100068086, 100059906, 100060087, 100062583, 100147221, 100034172, 100063302, 100069774, 100630686, 100068589, 100066476, 100057521, 100034189, 100059034, 100065007, 100062506, 100072415, 100055123, 100066043, 100034206, 100068067, 100629879, 100051766, 100065526, 100061173, 100058573, 100…	57	2123	13544	4.141177248	3.46E-14	5.00E-15	2.66E-13		GOTERM_MF_ALL	GO:0030234~enzyme regulator activity	24	35.82089552	1.15E-15	100060539, 100066476, 100068133, 100034189, 100065068, 100051474, 100065007, 100065158, 100062506, 100072415, 100070004, 100066043, 100068086, 100068067, 100059906, 100053600, 100060087, 100629879, 100062583, 100051766, 100065532, 100061173, 100065191, 100056744	55	611	11279	8.055229877	1.63E-13
XP_001496318	membrane primary amine oxidase isoform X1 [Equus caballus]	763	84.67306962	5.922363281	0.992893186	10.54215002	3	6.553079948	3																GOTERM_CC_ALL	GO:0031988~membrane-bounded vesicle	38	56.71641791	5.47E-15	100054939, 100068133, 100067197, 100071701, 100055671, 100629603, 100051474, 100034112, 100070004, 100052147, 100068086, 100059906, 100060087, 100062583, 100147221, 100034172, 100063302, 100069774, 100630686, 100068589, 100056744, 100066476, 100057521, 100034189, 100059034, 100065007, 100062506, 100072415, 100055123, 100066043, 100034206, 100068067, 100629879, 100051766, 100065526, 100061173, 100…	57	2495	13544	3.618971276	8.49E-13	1.06E-13	6.54E-12		GOTERM_MF_ALL	GO:0098772~molecular function regulator	24	35.82089552	9.28E-13	100060539, 100066476, 100068133, 100034189, 100065068, 100051474, 100065007, 100065158, 100062506, 100072415, 100070004, 100066043, 100068086, 100068067, 100059906, 100053600, 100060087, 100629879, 100062583, 100051766, 100065532, 100061173, 100065191, 100056744	55	837	11279	5.880221571	1.36E-10
XP_001497860	haptoglobin [Equus caballus]	347	38.42343721	5.516113281	1	101.3778508	24	56.48414986	191																GOTERM_CC_ALL	GO:0031982~vesicle	38	56.71641791	1.92E-14	100054939, 100068133, 100067197, 100071701, 100055671, 100629603, 100051474, 100034112, 100070004, 100052147, 100068086, 100059906, 100060087, 100062583, 100147221, 100034172, 100063302, 100069774, 100630686, 100068589, 100056744, 100066476, 100057521, 100034189, 100059034, 100065007, 100062506, 100072415, 100055123, 100066043, 100034206, 100068067, 100629879, 100051766, 100065526, 100061173, 100…	57	2591	13544	3.484883571	3.00E-12	3.33E-13	2.31E-11		GOTERM_MF_ALL	GO:0031210~phosphatidylcholine binding	4	5.970149254	2.87E-05	100062583, 100629603, 100062506, 100066043	55	13	11279	63.0993007	0.00420731
XP_001498388	plasma protease C1 inhibitor [Equus caballus]	476	52.57204962	7.005371094	0.999999992	14.87036896	4	9.453781513	4																GOTERM_CC_ALL	GO:0005577~fibrinogen complex	5	7.462686567	9.09E-09	100034189, 100060087, 100147221, 100069774, 100069763	57	7	13544	169.7243108	1.42E-06	1.42E-07	1.09E-05		GOTERM_MF_ALL	GO:0070405~ammonium ion binding	4	5.970149254	1.12E-04	100062583, 100629603, 100062506, 100066043	55	20	11279	41.01454545	0.016278292
XP_001499173	alpha-2-macroglobulin [Equus caballus]	1476	163.8930255	6.239746094	1	166.0462065	42	38.61788618	105																GOTERM_CC_ALL	GO:1990777~lipoprotein particle	5	7.462686567	1.81E-06	100062583, 100034172, 100065532, 100062506, 100066043	57	22	13544	54.00318979	2.83E-04	2.57E-05	0.002180691		GOTERM_MF_ALL	GO:0005496~steroid binding	5	7.462686567	1.34E-04	100054939, 100062583, 100065007, 100062506, 100066043	55	55	11279	18.64297521	0.019442005
XP_001499389	kininogen-1 isoform X2 [Equus caballus]	429	47.90852317	5.173339844	1	38.40980268	10	29.37062937	32																GOTERM_CC_ALL	GO:0034358~plasma lipoprotein particle	5	7.462686567	1.81E-06	100062583, 100034172, 100065532, 100062506, 100066043	57	22	13544	54.00318979	2.83E-04	2.57E-05	0.002180691		GOTERM_MF_ALL	GO:0060228~phosphatidylcholine-sterol O-acyltransferase activator activity	3	4.47761194	2.23E-04	100062583, 100062506, 100066043	55	5	11279	123.0436364	0.032242252
XP_001500552	plasminogen isoform X1 [Equus caballus]	811	91.05407848	6.341308594	1	33.12848949	9	17.13933416	17																GOTERM_CC_ALL	GO:0032994~protein-lipid complex	5	7.462686567	2.62E-06	100062583, 100034172, 100065532, 100062506, 100066043	57	24	13544	49.50292398	4.08E-04	3.40E-05	0.003148316		GOTERM_MF_ALL	GO:0005539~glycosaminoglycan binding	6	8.955223881	2.61E-04	100071978, 100034189, 100629603, 100061173, 100630686, 100056744	55	120	11279	10.25363636	0.037712209
XP_001501882	neuron navigator 2 isoform X4 [Equus caballus]	2428	259.6816837	9.275878906	0.939055001	4.273075104	1	0.823723229	3																GOTERM_CC_ALL	GO:0042627~chylomicron	4	5.970149254	5.53E-06	100062583, 100065532, 100062506, 100066043	57	9	13544	105.6062378	8.62E-04	6.63E-05	0.006643669		GOTERM_MF_ALL	GO:0008201~heparin binding	5	7.462686567	7.78E-04	100071978, 100034189, 100061173, 100630686, 100056744	55	87	11279	11.78578892	0.108160784
XP_001502426	apolipoprotein C-II [Equus caballus]	101	11.17175038	4.513183594	1	17.00051379	4	52.47524752	12																GOTERM_CC_ALL	GO:0031091~platelet alpha granule	4	5.970149254	2.94E-05	100147221, 100069774, 100069763, 100056744	57	15	13544	63.36374269	0.004577589	3.28E-04	0.035353413		GOTERM_MF_ALL	GO:0005507~copper ion binding	4	5.970149254	8.39E-04	100065767, 100065718, 100062506, 100058573	55	39	11279	21.03310023	0.116110697
XP_001502503	apolipoprotein A-IV [Equus caballus]	381	43.20766043	5.439941406	1	25.25774527	7	22.57217848	12																GOTERM_CC_ALL	GO:0031012~extracellular matrix	9	13.43283582	3.12E-05	100068067, 100071978, 100034189, 100071701, 100059034, 100034172, 100063302, 100072415, 100056744	57	302	13544	7.081212966	0.004856806	3.25E-04	0.0375147		GOTERM_MF_ALL	GO:0017127~cholesterol transporter activity	3	4.47761194	0.001439988	100062583, 100062506, 100066043	55	12	11279	51.26818182	0.19089843
XP_001503846	apolipoprotein A-II [Equus caballus]	100	11.26403334	8.807128906	1	37.0337348	9	49	34																GOTERM_CC_ALL	GO:0034364~high-density lipoprotein particle	4	5.970149254	4.37E-05	100062583, 100034172, 100062506, 100066043	57	17	13544	55.90918473	0.006793676	4.26E-04	0.052522523		GOTERM_MF_ALL	GO:0015248~sterol transporter activity	3	4.47761194	0.002269902	100062583, 100062506, 100066043	55	15	11279	41.01454545	0.283985509
XP_001504173	vitronectin [Equus caballus]	485	54.84741255	5.046386719	0.999999995	16.98555136	4	12.98969072	12																GOTERM_CC_ALL	GO:0034366~spherical high-density lipoprotein particle	3	4.47761194	1.67E-04	100062583, 100034172, 100066043	57	5	13544	142.5684211	0.025653777	0.001527572	0.200088888		GOTERM_MF_ALL	GO:0004252~serine-type endopeptidase activity	5	7.462686567	0.003228795	100051124, 100050531, 100057521, 100067869, 100068589	55	128	11279	8.010653409	0.378364121
XP_001504386	alpha-2-antiplasmin [Equus caballus]	491	54.57720538	5.719238281	1	27.66202235	7	24.84725051	11																GOTERM_CC_ALL	GO:0034361~very-low-density lipoprotein particle	3	4.47761194	7.40E-04	100062583, 100062506, 100066043	57	10	13544	71.28421053	0.109023809	0.006392678	0.885711206		GOTERM_MF_ALL	GO:1901681~sulfur compound binding	5	7.462686567	0.003907713	100071978, 100034189, 100061173, 100630686, 100056744	55	135	11279	7.595286195	0.437609664
XP_001914833	fibrinogen gamma chain [Equus caballus]	437	49.74606719	5.312988281	1	41.70922542	10	30.89244851	23																GOTERM_CC_ALL	GO:0034385~triglyceride-rich lipoprotein particle	3	4.47761194	9.02E-04	100062583, 100062506, 100066043	57	11	13544	64.80382775	0.131274024	0.00737935	1.07870203		GOTERM_MF_ALL	GO:0008236~serine-type peptidase activity	5	7.462686567	0.005675938	100051124, 100050531, 100057521, 100067869, 100068589	55	150	11279	6.835757576	0.566879679
XP_001915589	complement C3 [Equus caballus]	1662	185.6597558	6.366699219	1	171.1730604	42	34.77737665	136																GOTERM_CC_ALL	GO:0009986~cell surface	8	11.94029851	0.003162404	100060087, 100147221, 100062017, 100034172, 100062506, 100069774, 100069763, 100056744	57	472	13544	4.027356527	0.389890417	0.024403143	3.736474563		GOTERM_MF_ALL	GO:0017171~serine hydrolase activity	5	7.462686567	0.006084331	100051124, 100050531, 100057521, 100067869, 100068589	55	153	11279	6.701723113	0.592261276
XP_001916967	inter-alpha-trypsin inhibitor heavy chain H2 [Equus caballus]	946	106.28089	6.639160156	1	48.57681465	13	22.93868922	22																GOTERM_CC_ALL	GO:0009897~external side of plasma membrane	5	7.462686567	0.00381869	100147221, 100062017, 100069774, 100069763, 100056744	57	155	13544	7.664968874	0.449460171	0.028021616	4.495673241		GOTERM_MF_ALL	GO:0015485~cholesterol binding	3	4.47761194	0.008408954	100062583, 100062506, 100066043	55	29	11279	21.21442006	0.711004121
XP_001917127	coagulation factor XII [Equus caballus]	614	67.17464607	7.518066406	0.999857878	7.877618313	2	5.048859935	2																GOTERM_CC_ALL	GO:0030141~secretory granule	5	7.462686567	0.004088626	100147221, 100034172, 100069774, 100069763, 100056744	57	158	13544	7.51943149	0.472250263	0.028633566	4.806341205		GOTERM_MF_ALL	GO:0070653~high-density lipoprotein particle receptor binding	2	2.985074627	0.009552818	100062583, 100066043	55	2	11279	205.0727273	0.756104293
XP_003363176	tetranectin [Equus caballus]	202	22.23513056	5.186035156	0.999993191	12.17321157	3	23.26732673	8																GOTERM_CC_ALL	GO:0043511~inhibin complex	2	2.985074627	0.008252553	100034076, 100034077	57	2	13544	237.6140351	0.725482377	0.0546557	9.482697788		GOTERM_MF_ALL	GO:0032934~sterol binding	3	4.47761194	0.010179412	100062583, 100062506, 100066043	55	32	11279	19.22556818	0.777769858
XP_003364583	fibrinogen beta chain [Equus caballus]	495	56.19557149	8.104003906	1	70.36401916	17	48.28282828	43																GOTERM_CC_ALL	GO:0043512~inhibin A complex	2	2.985074627	0.008252553	100034076, 100034077	57	2	13544	237.6140351	0.725482377	0.0546557	9.482697788		GOTERM_MF_ALL	GO:0008289~lipid binding	7	10.44776119	0.012172159	100034206, 100054939, 100062583, 100065007, 100062506, 100034112, 100066043	55	403	11279	3.562057298	0.834748441
XP_003365492	heparin cofactor 2 [Equus caballus]	496	56.63916658	6.507324219	1	23.6297996	6	16.73387097	9																GOTERM_CC_ALL	GO:0099503~secretory vesicle	5	7.462686567	0.014509693	100147221, 100034172, 100069774, 100069763, 100056744	57	228	13544	5.210834103	0.897725417	0.090630631	16.11495315		GOTERM_MF_ALL	GO:0004869~cysteine-type endopeptidase inhibitor activity	3	4.47761194	0.01277285	100068067, 100068133, 100068086	55	36	11279	17.08939394	0.848883354
XP_005599640	versican core protein isoform X1 [Equus caballus]	3400	370.8124206	4.284667969	0.995170389	6.870850801	2	1.029411765	3																GOTERM_CC_ALL	GO:0098552~side of membrane	5	7.462686567	0.02999312	100147221, 100062017, 100069774, 100069763, 100056744	57	285	13544	4.168667282	0.991352888	0.173058395	30.65768979		GOTERM_MF_ALL	GO:0070325~lipoprotein particle receptor binding	2	2.985074627	0.014295582	100062583, 100066043	55	3	11279	136.7151515	0.879561488
XP_005600608	inter-alpha-trypsin inhibitor heavy chain H4 isoform X1 [Equus caballus]	984	108.9602789	6.668457031	0.999949637	10.53141308	3	5.691056911	4																GOTERM_CC_ALL	GO:0016023~cytoplasmic, membrane-bounded vesicle	6	8.955223881	0.057379939	100147221, 100062583, 100034172, 100069774, 100069763, 100056744	57	506	13544	2.817557728	0.999900798	0.298512283	50.85729853		GOTERM_MF_ALL	GO:0043178~alcohol binding	3	4.47761194	0.017922063	100062583, 100062506, 100066043	55	43	11279	14.30739958	0.929942389
XP_005601929	alpha-2-HS-glycoprotein [Equus caballus]	363	38.6816696	5.655761719	1	46.79457521	11	45.73002755	57																GOTERM_CC_ALL	GO:0031410~cytoplasmic vesicle	6	8.955223881	0.089262601	100147221, 100062583, 100034172, 100069774, 100069763, 100056744	57	577	13544	2.470856517	0.999999537	0.417383519	67.50634538		GOTERM_MF_ALL	GO:0008035~high-density lipoprotein particle binding	2	2.985074627	0.023714336	100062583, 100066043	55	5	11279	82.02909091	0.970636616
XP_005602671	angiotensinogen [Equus caballus]	474	51.72579996	6.138183594	1	26.6016314	7	21.30801688	17																GOTERM_CC_ALL	GO:0097708~intracellular vesicle	6	8.955223881	0.090273803	100147221, 100062583, 100034172, 100069774, 100069763, 100056744	57	579	13544	2.462321607	0.999999611	0.409698474	67.93745478		GOTERM_MF_ALL	GO:0008131~primary amine oxidase activity	2	2.985074627	0.028390531	100065767, 100065718	55	6	11279	68.35757576	0.985502751
XP_005605480	corticosteroid-binding globulin [Equus caballus]	405	45.1950993	5.186035156	1	20.05306125	5	19.50617284	9																														GOTERM_MF_ALL	GO:0008047~enzyme activator activity	5	7.462686567	0.048123471	100034189, 100062583, 100065532, 100062506, 100066043	55	287	11279	3.572695597	0.999289849
XP_005605484	alpha-1-antichymotrypsin [Equus caballus]	422	46.66499578	4.767089844	0.999996132	10.88588262	3	12.79620853	4																														GOTERM_MF_ALL	GO:0005319~lipid transporter activity	3	4.47761194	0.051197516	100062583, 100062506, 100066043	55	76	11279	8.094976077	0.999558588
XP_005607860	fibrinogen alpha chain [Equus caballus]	975	104.7117346	5.909667969	1	56.59457994	14	23.48717949	35																														GOTERM_MF_ALL	GO:0048038~quinone binding	2	2.985074627	0.055989549	100065767, 100065718	55	12	11279	34.17878788	0.999790304
XP_005611649	apolipoprotein A-I [Equus caballus]	266	30.29384638	5.579589844	1	124.9524302	29	71.80451128	211																														GOTERM_MF_ALL	GO:0016641~oxidoreductase activity, acting on the CH-NH2 group of donors, oxygen as acceptor	2	2.985074627	0.069499033	100065767, 100065718	55	15	11279	27.3430303	0.999974802
XP_005612174	hemopexin [Equus caballus]	462	51.30630281	7.430175781	1	23.63394022	6	22.29437229	10																														GOTERM_MF_ALL	GO:0016638~oxidoreductase activity, acting on the CH-NH2 group of donors	2	2.985074627	0.073959886	100065767, 100065718	55	16	11279	25.63409091	0.999987567
XP_014585351	zinc-alpha-2-glycoprotein isoform X1 [Equus caballus]	305	34.48885164	5.059082031	1	23.1450839	6	29.18032787	9																														GOTERM_MF_ALL	GO:0004175~endopeptidase activity	5	7.462686567	0.075950033	100051124, 100050531, 100057521, 100067869, 100068589	55	335	11279	3.060786974	0.999990938
XP_014588282	fetuin-B [Equus caballus]	362	39.73718261	6.188964844	0.999999995	16.82694101	5	19.06077348	7																														GOTERM_MF_ALL	GO:0071813~lipoprotein particle binding	2	2.985074627	0.082818716	100062583, 100066043	55	18	11279	22.78585859	0.999996974
XP_014593946	liver carboxylesterase-like isoform X2 [Equus caballus]	552	60.00074176	5.604980469	0.997598183	16.56684232	4	10.14492754	10																														GOTERM_MF_ALL	GO:0071814~protein-lipid complex binding	2	2.985074627	0.082818716	100062583, 100066043	55	18	11279	22.78585859	0.999996974
XP_014593950	liver carboxylesterase [Equus caballus]	550	60.01974957	5.503417969	1	117.3154795	27	60.72727273	193
XP_014593981	liver carboxylesterase isoform X2 [Equus caballus]	597	65.11523397	5.579589844	0.813806683	10.27941632	3	7.202680067	4
XP_014594947	antithrombin-III [Equus caballus]	463	52.31880238	6.303222656	1	75.5397253	19	48.16414687	108
XP_014596181	alpha-2-macroglobulin isoform X1 [Equus caballus]	1482	164.7203182	5.998535156	0.999999994	23.97154832	6	6.61268556	11
ENSECAP00000007499	intraflagellar transport 140(IFT140)	1463	165.4802679	5.579589844	0.965557326	3.699397326	1	1.093643199	9
ENSECAP00000009723	alpha-1-antitrypsin(SPI2)	421	46.85596366	5.008300781	0.98870053	60.95053601	13	41.09263658	69
ENSECAP00000010483	ceruloplasmin(CP)	1068	121.8552581	5.274902344	1	136.5222702	32	39.88764045	93
ENSECAP00000012399	alpha-1-antiproteinase 2-like(LOC100065191)	421	46.87816599	5.224121094	1	83.16984415	19	49.64370546	104
ENSECAP00000012479	heparan sulfate proteoglycan 2(HSPG2)	4393	467.9216802	6.011230469	1	112.7990036	29	10.35738675	55
ENSECAP00000013972	serpin family E member 2(SERPINE2)	397	44.04724196	9.935058594	1	30.80832005	8	26.70025189	17
ENSECAP00000014609	interleukin 31 receptor A(IL31RA)	729	82.46337939	5.059082031	0.955316709	3.90091753	1	2.743484225	4
ENSECAP00000017379	alpha-1-antiproteinase 2-like(LOC100065068)	421	46.72482211	5.020996094	0.998588268	49.48499537	10	33.49168646	69
ENSECAP00000018005	keratin 10B(KRT10B)	596	61.56242994	4.894042969	1	24.70593429	7	11.57718121	13
[truncated: 2 more columns]

## Sheet: SUM_Analyses_(PPI)
Analysis: 56 nodes PPI enrichment p-value <1x10-16									String Kmeans clustering
							#cluster name	cluster color	gene count	protein name	protein identifier	protein description
							Cluster_1	Red	41	SERPINF2	9796.ENSECAP00000019322	Serpin peptidase inhibitor, clade F (alpha-2 antiplasmin, pigment epithelium derived factor), member 2
							Cluster_1	Red	41	GC	9796.ENSECAP00000008681	Group-specific component (vitamin D binding protein)
							Cluster_1	Red	41	ENSECAG00000000339	9796.ENSECAP00000005652	Uncharacterized protein
							Cluster_1	Red	41	ENSECAG00000006234	9796.ENSECAP00000004403	Uncharacterized protein
							Cluster_1	Red	41	ENSECAG00000008739	9796.ENSECAP00000006777	Amine oxidase
							Cluster_1	Red	41	INHA	9796.ENSECAP00000013503	Inhibin alpha chain precursor ; Inhibins and activins inhibit and activate, respectively, the secretion of follitropin by the pituitary gland. Inhibins/activins are involved in regulating a number of diverse functions such as hypothalamic and pituitary hormone secretion, gonadal hormone secretion, germ cell development and maturation, erythroid differentiation, insulin secretion, nerve cell survi…
							Cluster_1	Red	41	SERPINE2	9796.ENSECAP00000013972	Serpin peptidase inhibitor, clade E (nexin, plasminogen activator inhibitor type 1), member 2
							Cluster_1	Red	41	FN1	9796.ENSECAP00000005223	Fibronectin 1; Fibronectins bind cell surfaces and various compounds including collagen, fibrin, heparin, DNA, and actin. Fibronectins are involved in cell adhesion, cell motility, opsonization, wound healing, and maintenance of cell shape. Involved in osteoblast compaction through the fibronectin fibrillogenesis cell-mediated matrix assembly process, essential for osteoblast mineralization. Part…
							Cluster_1	Red	41	APOA4	9796.ENSECAP00000003670	Apolipoprotein A-IV
							Cluster_1	Red	41	CP	9796.ENSECAP00000010483	Ceruloplasmin (ferroxidase)
							Cluster_1	Red	41	VTN	9796.ENSECAP00000013752	Uncharacterized protein
							Cluster_1	Red	41	AMBP	9796.ENSECAP00000006616	Alpha-1-microglobulin/bikunin precursor; This inhibitory fragment, released from native ITI after limited proteolysis with trypsin, contains two homologous domains. Whereas the second domain is a strong inhibitor of trypsin, the first domain interacts weakly with PMN-granulocytic elastase and not at all with pancreatic elastase
							Cluster_1	Red	41	HPX	9796.ENSECAP00000014242	Hemopexin; Binds heme and transports it to the liver for breakdown and iron recovery, after which the free hemopexin returns to the circulation
							Cluster_1	Red	41	ENSECAG00000013389	9796.ENSECAP00000011386	Uncharacterized protein
							Cluster_1	Red	41	F2	9796.ENSECAP00000009701	Coagulation factor II (thrombin); Thrombin, which cleaves bonds after Arg and Lys, converts fibrinogen to fibrin and activates factors V, VII, VIII, XIII, and, in complex with thrombomodulin, protein C. Functions in blood homeostasis, inflammation and wound healing
							Cluster_1	Red	41	A2M	9796.ENSECAP00000010822	Alpha-2-macroglobulin
							Cluster_1	Red	41	CLU	9796.ENSECAP00000005450	Clusterin Clusterin beta chain Clusterin alpha chain; Functions as extracellular chaperone that prevents aggregation of nonnative proteins. Prevents stress-induced aggregation of blood plasma proteins. Inhibits formation of amyloid fibrils by APP, APOC2, B2M, CALCA, CSN3, SNCA and aggregation-prone LYZ variants (in vitro). Does not require ATP. Maintains partially unfolded proteins in a state app…
							Cluster_1	Red	41	FETUB	9796.ENSECAP00000003687	Fetuin B
							Cluster_1	Red	41	IGJ	9796.ENSECAP00000017509	Immunoglobulin J polypeptide, linker protein for immunoglobulin alpha and mu polypeptides
							Cluster_1	Red	41	ALB	9796.ENSECAP00000009171	Serum albumin precursor ; Serum albumin, the main protein of plasma, has a good binding capacity for water, Ca(2+), Na(+), K(+), fatty acids, hormones, bilirubin and drugs. Its main function is the regulation of the colloidal osmotic pressure of blood. Major zinc transporter in plasma, typically binds about 80% of all plasma zinc
							Cluster_1	Red	41	KRT10	9796.ENSECAP00000018005	Uncharacterized protein
							Cluster_1	Red	41	HSPG2	9796.ENSECAP00000012479	Heparan sulfate proteoglycan 2
							Cluster_1	Red	41	CFB	9796.ENSECAP00000010339	Uncharacterized protein
							Cluster_1	Red	41	AFM	9796.ENSECAP00000019964	Afamin
							Cluster_1	Red	41	INHBA	9796.ENSECAP00000019902	Inhibin beta A chain precursor ; Inhibins and activins inhibit and activate, respectively, the secretion of follitropin by the pituitary gland. Inhibins/activins are involved in regulating a number of diverse functions such as hypothalamic and pituitary hormone secretion, gonadal hormone secretion, germ cell development and maturation, erythroid differentiation, insulin secretion, nerve cell surv…
							Cluster_1	Red	41	AHSG	9796.ENSECAP00000012774	alpha-2-HS-glycoprotein
							Cluster_1	Red	41	PLG	9796.ENSECAP00000006627	Plasminogen; Plasmin dissolves the fibrin of blood clots and acts as a proteolytic factor in a variety of other processes including embryonic development, tissue remodeling, tumor invasion, and inflammation. In ovulation, weakens the walls of the Graafian follicle. It activates the urokinase-type plasminogen activator, collagenases and several complement zymogens, such as C1 and C5. Cleavage of f…
							Cluster_1	Red	41	FGG	9796.ENSECAP00000006553	Fibrinogen gamma chain
							Cluster_1	Red	41	FGB	9796.ENSECAP00000008406	Fibrinogen beta chain
							Cluster_1	Red	41	C4A	9796.ENSECAP00000007506	Uncharacterized protein
							Cluster_1	Red	41	TTR	9796.ENSECAP00000013533	Transthyretin; Thyroid hormone-binding protein. Probably transports thyroxine from the bloodstream to the brain
							Cluster_1	Red	41	BPIFA2	9796.ENSECAP00000000218	Phosphoserine phosphatase precursor
							Cluster_1	Red	41	IL31RA	9796.ENSECAP00000014609	Interleukin 31 receptor A
							Cluster_1	Red	41	NAV2	9796.ENSECAP00000015874	Neuron navigator 2
							Cluster_1	Red	41	AZGP1	9796.ENSECAP00000012712	Alpha-2-glycoprotein 1, zinc-binding
							Cluster_1	Red	41	ITIH2	9796.ENSECAP00000015909	Inter-alpha-trypsin inhibitor heavy chain 2
							Cluster_1	Red	41	ENSECAG00000024571	9796.ENSECAP00000022168	Uncharacterized protein
							Cluster_1	Red	41	IFT140	9796.ENSECAP00000007499	Intraflagellar transport 140 homolog (Chlamydomonas)
							Cluster_1	Red	41	ITIH1	9796.ENSECAP00000022393	Inter-alpha-trypsin inhibitor heavy chain 1
							Cluster_1	Red	41	CLEC3B	9796.ENSECAP00000004386	C-type lectin domain family 3, member B
							Cluster_1	Red	41	AOC3	9796.ENSECAP00000005714	Amine oxidase
							Cluster_2	Blue	11	SERPINA6	9796.ENSECAP00000012843	Serpin peptidase inhibitor, clade A (alpha-1 antiproteinase, antitrypsin), member 6
							Cluster_2	Blue	11	SERPINC1	9796.ENSECAP00000012335	Serpin peptidase inhibitor, clade C (antithrombin), member 1
							Cluster_2	Blue	11	SERPINA3	9796.ENSECAP00000011686	Serpin peptidase inhibitor, clade A (alpha-1 antiproteinase, antitrypsin), member 3
							Cluster_2	Blue	11	SPI2	9796.ENSECAP00000009723	Alpha-1-antiproteinase 2 precursor ; Inhibitor of serine proteases
							Cluster_2	Blue	11	ENSECAG00000014414	9796.ENSECAP00000012338	Uncharacterized protein
							Cluster_2	Blue	11	SERPIND1	9796.ENSECAP00000011734	Serpin peptidase inhibitor, clade D (heparin cofactor), member 1
							Cluster_2	Blue	11	SERPING1	9796.ENSECAP00000008891	Serpin peptidase inhibitor, clade G (C1 inhibitor), member 1
							Cluster_2	Blue	11	F12	9796.ENSECAP00000008812	Coagulation factor XII (Hageman factor)
							Cluster_2	Blue	11	Spi2-8	9796.ENSECAP00000017379	Uncharacterized protein
							Cluster_2	Blue	11	AGT	9796.ENSECAP00000013428	Angiotensinogen (serpin peptidase inhibitor, clade A, member 8)
							Cluster_2	Blue	11	SERPINF1	9796.ENSECAP00000019875	Pigment epithelium-derived factor
							Cluster_3	Green	4	APOC2	9796.ENSECAP00000011918	Apolipoprotein C-II
							Cluster_3	Green	4	APOA2	9796.ENSECAP00000008027	Apolipoprotein A-II; May stabilize HDL (high density lipoprotein) structure by its association with lipids, and affect the HDL metabolism
							Cluster_3	Green	4	APOA1	9796.ENSECAP00000007649	Apolipoprotein A-I
							Cluster_3	Green	4	HP	9796.ENSECAP00000019071	Uncharacterized protein

## Sheet: FOV_Analyses
Proteome dataset (FOV)											Functional categories														Gene Ontology
Protein ID	Protein Name	Protein Length (AA)	Protein Weight (kDa)	Protein Isoelectric Point (pI)	Total Protein Probability	Total Score	Total Peptides	Total % Seq Coverage	Total Spectra		Category	Term	Count	%	PValue	Genes	List Total	Pop Hits	Pop Total	Fold Enrichment	Bonferroni	Benjamini	FDR		Category	Term	Count	%	PValue	Genes	List Total	Pop Hits	Pop Total	Fold Enrichment	Bonferroni	Benjamini	FDR		Category	Term	Count	%	PValue	Genes	List Total	Pop Hits	Pop Total	Fold Enrichment	Bonferroni
NP_001333146	keratin 75 [Equus caballus]	549	59.20	8.32	0.9945	9.76	2	4.37	7		UP_KEYWORDS	Signal	52	68.42105263	9.13E-34	100060539, 100065718, 100055671, 100051474, 100065158, 100034112, 100070004, 100052147, 100049790, 100068086, 100051124, 100059906, 100062583, 100147221, 100065191, 100034076, 100066476, 100057521, 100065007, 100072415, 100068067, 100051766, 100062017, 100061173, 100034077, 100054939, 100068133, 100067197, 100034176, 100009681, 100060087, 100034172, 100067869, 100065532, 100069774, 100630686, 100…	68	1882	15684	6.372819904	7.85E-32	7.85E-32	9.84E-31		GOTERM_CC_DIRECT	GO:0072562~blood microparticle	29	38.15789474	6.09E-50	100054939, 100068133, 100055671, 100051474, 100070004, 100059461, 100059906, 100060087, 100062583, 100147221, 100034172, 100069774, 100066476, 100057521, 100034189, 100059034, 100062506, 100051896, 100055123, 100066043, 100034206, 100068067, 100065526, 100051766, 100056222, 100034183, 100061173, 100058573, 100069763	64	69	13544	88.9	3.59E-48	3.59E-48	6.08E-47		GOTERM_MF_DIRECT	GO:0004867~serine-type endopeptidase inhibitor activity	15	19.73684211	4.06E-20	100066476, 100065068, 100051474, 100065007, 100065158, 100072415, 100070004, 100059906, 100064976, 100060087, 100051766, 100629879, 100061173, 100065191, 100056744	61	60	11279	46.23	3.00E-18
NP_001333133	keratin 4 [Equus caballus]	607	64.82	7.75	0.9905	8.29	2	3.79	3		UP_KEYWORDS	Secreted	20	26.31578947	4.83E-16	100060539, 100034076, 100034189, 100034176, 100065158, 100062506, 100055123, 100066043, 100052147, 100049790, 100034206, 100050531, 100062583, 100065526, 100051766, 100034172, 100034183, 100069774, 100069763, 100034077	68	365	15684	12.638195	3.82E-14	1.91E-14	4.77E-13		GOTERM_CC_DIRECT	GO:0070062~extracellular exosome	42	55.26315789	9.58E-19	100054939, 100068133, 100067197, 100071701, 100055671, 100051474, 100009681, 100034112, 100070004, 100052147, 100049790, 100068086, 100059461, 100059906, 100060087, 100062583, 100147221, 100034172, 100069774, 100630686, 100066476, 100057521, 100061487, 100034189, 100059034, 100065007, 100062506, 100051896, 100072415, 100055123, 100066043, 100068067, 100034206, 100064976, 100629879, 100051766, 100…	64	2123	13544	4.2	5.65E-17	2.83E-17	9.57E-16		GOTERM_MF_DIRECT	GO:0060228~phosphatidylcholine-sterol O-acyltransferase activator activity	3	3.947368421	2.75E-04	100062583, 100062506, 100066043	61	5	11279	110.94	0.02
NP_001304178	alpha-1-antiproteinase 2-like precursor [Equus caballus]	421	46.79	5.14	1.0000	63.58	14	38.00	69		UP_KEYWORDS	Disulfide bond	26	34.21052632	1.06E-14	100060539, 100034076, 100057521, 100034189, 100034176, 100071701, 100066043, 100049790, 100034206, 100059461, 100050531, 100051124, 100051766, 100147221, 100056222, 100034186, 100034172, 100067869, 100034183, 100051358, 100069774, 100058534, 100630686, 100069763, 100051657, 100034077	68	898	15684	6.677977204	9.17E-13	3.06E-13	1.15E-11		GOTERM_CC_DIRECT	GO:0005615~extracellular space	27	35.52631579	7.60E-16	100060539, 100067197, 100034176, 100071701, 100065158, 100009681, 100052147, 100068086, 100049790, 100060087, 100034172, 100065191, 100630686, 100056744, 100066476, 100034076, 100065007, 100065068, 100051896, 100072415, 100034206, 100064976, 100050992, 100629879, 100061173, 100058534, 100034077	64	825	13544	6.9	4.59E-14	1.53E-14	7.77E-13		GOTERM_MF_DIRECT	GO:0005507~copper ion binding	4	5.263157895	0.001057589	100065767, 100065718, 100062506, 100058573	61	38	11279	19.46	0.08
NP_001157490	hemoglobin subunit beta [Equus caballus]	147	16.11	6.55	0.9551	3.78	1	12.93	2		UP_KEYWORDS	Blood coagulation	4	5.263157895	1.48E-06	100050531, 100057521, 100069774, 100069763	68	6	15684	153.7647059	1.27E-04	3.17E-05	0.002		GOTERM_CC_DIRECT	GO:0005577~fibrinogen complex	5	6.578947368	1.47E-08	100034189, 100060087, 100147221, 100069774, 100069763	64	7	13544	151.2	8.69E-07	2.17E-07	1.47E-05		GOTERM_MF_DIRECT	GO:0008201~heparin binding	5	6.578947368	0.00115884	100071978, 100034189, 100061173, 100630686, 100056744	61	87	11279	10.63	0.08
NP_001137426	pigment epithelium-derived factor precursor [Equus caballus]	417	46.11	6.29	1.0000	17.08	5	21.10	8		UP_KEYWORDS	Hemostasis	4	5.263157895	1.48E-06	100050531, 100057521, 100069774, 100069763	68	6	15684	153.7647059	1.27E-04	3.17E-05	0.002		GOTERM_CC_DIRECT	GO:0005576~extracellular region	11	14.47368421	1.26E-07	100034076, 100051124, 100050531, 100034189, 100065526, 100067869, 100034183, 100069774, 100069763, 100049790, 100068086	64	237	13544	9.8	7.45E-06	1.49E-06	1.26E-04		GOTERM_MF_DIRECT	GO:0017127~cholesterol transporter activity	3	3.947368421	0.001774812	100062583, 100062506, 100066043	61	12	11279	46.23	0.12
NP_001108630	glutathione peroxidase 3 precursor [Equus caballus]	226	25.35	8.38	0.9829	3.22	1	3.54	2		UP_KEYWORDS	Glycoprotein	7	9.210526316	1.27E-05	100034076, 100034189, 100034176, 100065158, 100034172, 100034183, 100034077	68	121	15684	13.34321828	0.001	2.18E-04	0.014		GOTERM_CC_DIRECT	GO:0034366~spherical high-density lipoprotein particle	4	5.263157895	9.53E-07	100062583, 100034172, 100051896, 100066043	64	5	13544	169.3	5.62E-05	9.37E-06	9.51E-04		GOTERM_MF_DIRECT	GO:0031210~phosphatidylcholine binding	3	3.947368421	0.002090339	100062583, 100062506, 100066043	61	13	11279	42.67	0.14
NP_001108005	alpha-1-antiproteinase 2 precursor [Equus caballus]	421	46.90	5.14	0.9751	51.94	11	35.63	61		UP_KEYWORDS	Copper	4	5.263157895	2.62E-05	100034206, 100065767, 100065718, 100058573	68	14	15684	65.89915966	0.002	3.76E-04	0.028		GOTERM_CC_DIRECT	GO:0042627~chylomicron	4	5.263157895	5.28E-06	100062583, 100065532, 100062506, 100066043	64	8	13544	105.81	0.00	0.00	0.01		GOTERM_MF_DIRECT	GO:0004869~cysteine-type endopeptidase inhibitor activity	3	3.947368421	0.004030796	100068067, 100068133, 100068086	61	18	11279	30.82	0.26
NP_001093235	7-51 putative nonclassical MHC class I antigen precursor [Equus caballus]	359	40.21	5.38	0.9996	7.83	2	8.64	7		UP_KEYWORDS	Phosphoprotein	6	7.894736842	1.79E-04	100034206, 100054109, 100050531, 100034176, 100034186, 100034172	68	123	15684	11.25107604	0.015	0.002	0.193		GOTERM_CC_DIRECT	GO:0031091~platelet alpha granule	4	5.263157895	2.05E-05	100147221, 100069774, 100069763, 100056744	64	12	13544	70.54	0.00	0.00	0.02		GOTERM_MF_DIRECT	GO:0005198~structural molecule activity	5	6.578947368	0.004857751	100061487, 100147221, 100061857, 100069774, 100069763	61	129	11279	7.17	0.30
NP_001075972	serum albumin precursor [Equus caballus]	607	68.54	5.92	1.0000	324.83	71	69.85	637		UP_KEYWORDS	Acute phase	3	3.947368421	7.91E-04	100057521, 100034189, 100065158	68	10	15684	69.19411765	0.066	0.008	0.850		GOTERM_CC_DIRECT	GO:0031012~extracellular matrix	5	6.578947368	6.21E-04	100068067, 100071701, 100034172, 100072415, 100056744	64	84	13544	12.60	0.04	0.00	0.62		GOTERM_MF_DIRECT	GO:0015485~cholesterol binding	3	3.947368421	0.010302534	100062583, 100062506, 100066043	61	29	11279	19.13	0.54
NP_001075422	gelsolin [Equus caballus]	731	80.76	5.50	1.0000	53.49	12	34.34	25		UP_KEYWORDS	Immunity	4	5.263157895	9.92E-04	100034183, 100069774, 100051657, 100069763	68	46	15684	20.05626598	0.082	0.009	1.064		GOTERM_CC_DIRECT	GO:0034361~very-low-density lipoprotein particle	3	3.947368421	9.36E-04	100062583, 100062506, 100066043	64	10	13544	63.49	0.05	0.01	0.93		GOTERM_MF_DIRECT	GO:0070653~high-density lipoprotein particle receptor binding	2	2.631578947	0.010611412	100062583, 100066043	61	2	11279	184.90	0.55
NP_001075420	retinol-binding protein 4 precursor [Equus caballus]	201	22.99	5.15	0.9998	8.83	2	20.40	6		UP_KEYWORDS	Lipid transport	3	3.947368421	0.00234576	100062583, 100062506, 100066043	68	17	15684	40.70242215	0.183	0.020	2.501		GOTERM_CC_DIRECT	GO:0005623~cell	4	5.263157895	0.001608748	100068133, 100057521, 100034176, 100055123	64	50	13544	16.93	0.09	0.01	1.59		GOTERM_MF_DIRECT	GO:0005543~phospholipid binding	3	3.947368421	0.022814797	100062583, 100051896, 100066043	61	44	11279	12.61	0.82
NP_001075419	complement component C9 precursor [Equus caballus]	547	61.96	5.20	1.0000	12.76	3	8.04	5		UP_KEYWORDS	Methylation	3	3.947368421	0.002933247	100034206, 100034176, 100049790	68	19	15684	36.41795666	0.223	0.023	3.118		GOTERM_CC_DIRECT	GO:0043512~inhibin A complex	2	2.631578947	0.009281718	100034076, 100034077	64	2	13544	211.63	0.42	0.04	8.89		GOTERM_MF_DIRECT	GO:0008035~high-density lipoprotein particle binding	2	2.631578947	0.026321238	100062583, 100066043	61	5	11279	73.96	0.86
NP_001075415	serotransferrin precursor [Equus caballus]	706	77.95	6.54	1.0000	267.61	61	74.36	599		UP_KEYWORDS	Cleavage on pair of basic residues	3	3.947368421	0.002933247	100034206, 100034076, 100034077	68	19	15684	36.41795666	0.223	0.023	3.118		GOTERM_CC_DIRECT	GO:0005579~membrane attack complex	2	2.631578947	0.023045542	100059461, 100034183	64	5	13544	84.65	0.75	0.10	20.77		GOTERM_MF_DIRECT	GO:0004252~serine-type endopeptidase activity	4	5.263157895	0.030567604	100051124, 100050531, 100057521, 100067869	61	128	11279	5.78	0.90
NP_001075413	clusterin precursor [Equus caballus]	449	52.10	5.72	1.0000	23.69	6	18.71	13		UP_KEYWORDS	Innate immunity	3	3.947368421	0.003250203	100034183, 100069774, 100069763	68	20	15684	34.59705882	0.244	0.023	3.450		GOTERM_CC_DIRECT	GO:0005938~cell cortex	3	3.947368421	0.026094956	100147221, 100069774, 100069763	64	54	13544	11.76	0.79	0.11	23.21		GOTERM_MF_DIRECT	GO:0008131~primary amine oxidase activity	2	2.631578947	0.031503137	100065767, 100065718	61	6	11279	61.63	0.91
NP_001075389	BPI fold-containing family A member 2 precursor [Equus caballus]	249	26.86	4.60	0.9893	3.83	1	4.42	2		UP_KEYWORDS	Hormone	3	3.947368421	0.004669683	100034076, 100052147, 100034077	68	24	15684	28.83088235	0.331	0.030	4.922		GOTERM_CC_DIRECT	GO:0009897~external side of plasma membrane	4	5.263157895	0.032072511	100147221, 100062017, 100069774, 100069763	64	149	13544	5.68	0.85	0.12	27.78		GOTERM_MF_DIRECT	GO:0004866~endopeptidase inhibitor activity	2	2.631578947	0.041785712	100060539, 100068067	61	8	11279	46.23	0.96
NP_001075379	inhibin alpha chain precursor [Equus caballus]	367	39.43	7.66	1.0000	13.04	3	16.08	8		UP_KEYWORDS	Sulfation	2	2.631578947	0.01276175	100034189, 100069774	68	3	15684	153.7647059	0.669	0.076	12.934		GOTERM_CC_DIRECT	GO:0034364~high-density lipoprotein particle	2	2.631578947	0.05883573	100062583, 100062506	64	13	13544	32.56	0.97	0.20	45.42		GOTERM_MF_DIRECT	GO:0048038~quinone binding	2	2.631578947	0.0570086	100065767, 100065718	61	11	11279	33.62	0.99
NP_001075378	inhibin beta A chain precursor [Equus caballus]	426	47.66	7.59	1.0000	11.48	3	14.55	4		UP_KEYWORDS	TPQ	2	2.631578947	0.01697991	100065767, 100065718	68	4	15684	115.3235294	0.771	0.094	16.862																GOTERM_MF_DIRECT	GO:0019825~oxygen binding	2	2.631578947	0.062029853	100034206, 100054109	61	12	11279	30.82	0.99
NP_001075249	lumican precursor [Equus caballus]	341	38.80	6.23	0.9891	4.71	1	5.28	2		UP_KEYWORDS	Transport	7	9.210526316	0.018546594	100054109, 100034176, 100062583, 100062506, 100055123, 100066043, 100049790	68	493	15684	3.274907529	0.800	0.096	18.280		Additional GO Analyses
XP_001488384	protein AMBP [Equus caballus]	352	38.97	6.80	1.0000	15.89	4	16.76	13		UP_KEYWORDS	Adaptive immunity	2	2.631578947	0.029528153	100069774, 100069763	68	7	15684	65.89915966	0.924	0.141	27.618		Category	Term	Count	%	PValue	Genes	List Total	Pop Hits	Pop Total	Fold Enrichment	Bonferroni	Benjamini	FDR		Additional GO Analyses
XP_001489154	fibronectin isoform X1 [Equus caballus]	2477	272.03	5.29	1.0000	89.86	23	16.75	44		UP_KEYWORDS	Serine protease	3	3.947368421	0.049028217	100051124, 100050531, 100057521	68	83	15684	8.33664068	0.987	0.214	41.847		GOTERM_CC_ALL	GO:0072562~blood microparticle	29	38.15789474	1.67E-49	100054939, 100068133, 100055671, 100051474, 100070004, 100059461, 100059906, 100060087, 100062583, 100147221, 100034172, 100069774, 100066476, 100057521, 100034189, 100059034, 100062506, 100051896, 100055123, 100066043, 100034206, 100068067, 100065526, 100051766, 100056222, 100034183, 100061173, 100058573, 100069763	64	71	13544	86.43838028	2.65E-47	2.65E-47	2.01E-46		Category	Term	Count	%	PValue	Genes	List Total	Pop Hits	Pop Total	Fold Enrichment	Bonferroni
XP_001489400	vitamin D-binding protein [Equus caballus]	488	54.27	5.35	1.0000	102.35	23	56.97	90		UP_KEYWORDS	Kringle	2	2.631578947	0.050092152	100050531, 100057521	68	12	15684	38.44117647	0.988	0.208	42.544		GOTERM_CC_ALL	GO:0005615~extracellular space	51	67.10526316	2.17E-47	100060539, 100071701, 100055671, 100051474, 100065158, 100070004, 100052147, 100049790, 100068086, 100059461, 100059906, 100062583, 100147221, 100065191, 100034076, 100066476, 100057521, 100065007, 100051896, 100072415, 100068067, 100064976, 100051766, 100061173, 100034077, 100054939, 100068133, 100067197, 100034176, 100009681, 100060087, 100034172, 100065532, 100069774, 100630686, 100056744, 100…	64	905	13544	11.92582873	3.44E-45	1.72E-45	2.61E-44		GOTERM_MF_ALL	GO:0004866~endopeptidase inhibitor activity	19	25	9.71E-23	100060539, 100066476, 100068133, 100065068, 100051474, 100065007, 100065158, 100072415, 100070004, 100068086, 100068067, 100059906, 100064976, 100060087, 100051766, 100629879, 100061173, 100065191, 100056744	61	110	11279	31.93755589	1.70E-20
XP_001489797	afamin isoform X1 [Equus caballus]	604	68.81	5.38	1.0000	57.13	15	32.78	24		UP_KEYWORDS	Oxidoreductase	4	5.263157895	0.051441843	100033835, 100065767, 100065718, 100058573	68	196	15684	4.707082833	0.989	0.203	43.419		GOTERM_CC_ALL	GO:0005576~extracellular region	57	75	3.20E-29	100060539, 100071701, 100055671, 100051474, 100065158, 100034112, 100070004, 100052147, 100049790, 100068086, 100059461, 100051124, 100059906, 100062583, 100147221, 100065191, 100034076, 100066476, 100071978, 100057521, 100061487, 100065007, 100051896, 100072415, 100068067, 100064976, 100051766, 100061173, 100034077, 100054939, 100068133, 100067197, 100034176, 100009681, 100050531, 100060087, 100…	64	3044	13544	3.962754599	5.09E-27	1.70E-27	3.86E-26		GOTERM_MF_ALL	GO:0061134~peptidase regulator activity	20	26.31578947	1.95E-22	100060539, 100066476, 100068133, 100034189, 100065068, 100051474, 100065007, 100065158, 100072415, 100070004, 100068086, 100068067, 100059906, 100064976, 100060087, 100051766, 100629879, 100061173, 100065191, 100056744	61	139	11279	26.60455242	3.42E-20
XP_001490892	prothrombin [Equus caballus]	622	70.22	5.49	1.0000	41.63	10	26.69	23		UP_KEYWORDS	Protease	4	5.263157895	0.065705157	100051124, 100050531, 100057521, 100058534	68	217	15684	4.251558688	0.997	0.243	51.947		GOTERM_CC_ALL	GO:0044421~extracellular region part	54	71.05263158	1.15E-26	100060539, 100071701, 100055671, 100051474, 100065158, 100034112, 100070004, 100052147, 100049790, 100068086, 100059461, 100059906, 100062583, 100147221, 100065191, 100034076, 100066476, 100071978, 100057521, 100061487, 100065007, 100051896, 100072415, 100068067, 100064976, 100051766, 100061173, 100034077, 100054939, 100068133, 100067197, 100034176, 100009681, 100060087, 100034172, 100065532, 100…	64	2851	13544	4.00833041	1.83E-24	4.59E-25	1.39E-23		GOTERM_MF_ALL	GO:0061135~endopeptidase regulator activity	19	25	2.27E-22	100060539, 100066476, 100068133, 100065068, 100051474, 100065007, 100065158, 100072415, 100070004, 100068086, 100068067, 100059906, 100064976, 100060087, 100051766, 100629879, 100061173, 100065191, 100056744	61	115	11279	30.5489665	3.97E-20
XP_001491754	complement factor H isoform X1 [Equus caballus]	1250	141.58	7.24	1.0000	18.76	5	6.96	9		UP_KEYWORDS	Metal-binding	9	11.84210526	0.070020602	100034206, 100054109, 100065767, 100065718, 100034176, 100034186, 100055123, 100058573, 100058534	68	1026	15684	2.023219814	0.998	0.247	54.287		GOTERM_CC_ALL	GO:1903561~extracellular vesicle	43	56.57894737	1.12E-19	100054939, 100068133, 100067197, 100071701, 100055671, 100051474, 100009681, 100034112, 100070004, 100052147, 100049790, 100068086, 100059461, 100059906, 100060087, 100062583, 100147221, 100034172, 100069774, 100630686, 100056744, 100066476, 100057521, 100061487, 100034189, 100059034, 100065007, 100062506, 100051896, 100072415, 100055123, 100066043, 100068067, 100034206, 100064976, 100629879, 100…	64	2134	13544	4.264233833	1.78E-17	3.56E-18	1.35E-16		GOTERM_MF_ALL	GO:0030414~peptidase inhibitor activity	19	25	3.71E-22	100060539, 100066476, 100068133, 100065068, 100051474, 100065007, 100065158, 100072415, 100070004, 100068086, 100068067, 100059906, 100064976, 100060087, 100051766, 100629879, 100061173, 100065191, 100056744	61	118	11279	29.77229786	6.48E-20
XP_001492576	inter-alpha-trypsin inhibitor heavy chain H1 isoform X3 [Equus caballus]	908	100.94	6.57	1.0000	50.97	13	24.56	31		UP_KEYWORDS	Iron	3	3.947368421	0.082846856	100054109, 100034176, 100055123	68	112	15684	6.178046218	0.999	0.276	60.645		GOTERM_CC_ALL	GO:0043230~extracellular organelle	43	56.57894737	1.14E-19	100054939, 100068133, 100067197, 100071701, 100055671, 100051474, 100009681, 100034112, 100070004, 100052147, 100049790, 100068086, 100059461, 100059906, 100060087, 100062583, 100147221, 100034172, 100069774, 100630686, 100056744, 100066476, 100057521, 100061487, 100034189, 100059034, 100065007, 100062506, 100051896, 100072415, 100055123, 100066043, 100068067, 100034206, 100064976, 100629879, 100…	64	2135	13544	4.262236534	1.81E-17	3.02E-18	1.37E-16		GOTERM_MF_ALL	GO:0004867~serine-type endopeptidase inhibitor activity	15	19.73684211	4.06E-20	100066476, 100065068, 100051474, 100065007, 100065158, 100072415, 100070004, 100059906, 100064976, 100060087, 100051766, 100629879, 100061173, 100065191, 100056744	61	60	11279	46.22540984	7.11E-18
XP_001492582	C4b-binding protein alpha chain [Equus caballus]	602	67.38	6.13	0.9999	7.60	2	4.98	3																GOTERM_CC_ALL	GO:0070062~extracellular exosome	42	55.26315789	9.58E-19	100054939, 100068133, 100067197, 100071701, 100055671, 100051474, 100009681, 100034112, 100070004, 100052147, 100049790, 100068086, 100059461, 100059906, 100060087, 100062583, 100147221, 100034172, 100069774, 100630686, 100066476, 100057521, 100061487, 100034189, 100059034, 100065007, 100062506, 100051896, 100072415, 100055123, 100066043, 100068067, 100034206, 100064976, 100629879, 100051766, 100…	64	2123	13544	4.186646255	1.52E-16	2.18E-17	1.16E-15		GOTERM_MF_ALL	GO:0004857~enzyme inhibitor activity	20	26.31578947	3.97E-18	100060539, 100066476, 100068133, 100065068, 100051474, 100065007, 100065158, 100072415, 100070004, 100066043, 100068086, 100068067, 100059906, 100064976, 100060087, 100629879, 100051766, 100061173, 100065191, 100056744	61	232	11279	15.9397965	6.95E-16
XP_001492602	complement factor B [Equus caballus]	768	85.91	6.73	1.0000	62.20	15	29.30	47																GOTERM_CC_ALL	GO:0031988~membrane-bounded vesicle	43	56.57894737	4.28E-17	100054939, 100068133, 100067197, 100071701, 100055671, 100051474, 100009681, 100034112, 100070004, 100052147, 100049790, 100068086, 100059461, 100059906, 100060087, 100062583, 100147221, 100034172, 100069774, 100630686, 100056744, 100066476, 100057521, 100061487, 100034189, 100059034, 100065007, 100062506, 100051896, 100072415, 100055123, 100066043, 100068067, 100034206, 100064976, 100629879, 100…	64	2495	13544	3.647244489	6.81E-15	8.51E-16	5.17E-14		GOTERM_MF_ALL	GO:0030234~enzyme regulator activity	24	31.57894737	1.78E-14	100060539, 100066476, 100068133, 100034189, 100065068, 100051474, 100065007, 100065158, 100062506, 100072415, 100070004, 100066043, 100068086, 100068067, 100059906, 100064976, 100060087, 100629879, 100062583, 100051766, 100065532, 100061173, 100065191, 100056744	61	611	11279	7.262912184	3.11E-12
XP_001492943	complement C4-A [Equus caballus]	1744	192.33	6.81	1.0000	88.92	21	24.20	40																GOTERM_CC_ALL	GO:0031982~vesicle	43	56.57894737	1.76E-16	100054939, 100068133, 100067197, 100071701, 100055671, 100051474, 100009681, 100034112, 100070004, 100052147, 100049790, 100068086, 100059461, 100059906, 100060087, 100062583, 100147221, 100034172, 100069774, 100630686, 100056744, 100066476, 100057521, 100061487, 100034189, 100059034, 100065007, 100062506, 100051896, 100072415, 100055123, 100066043, 100068067, 100034206, 100064976, 100629879, 100…	64	2591	13544	3.512109224	3.53E-14	3.89E-15	2.66E-13		GOTERM_MF_ALL	GO:0098772~molecular function regulator	24	31.57894737	1.30E-11	100060539, 100066476, 100068133, 100034189, 100065068, 100051474, 100065007, 100065158, 100062506, 100072415, 100070004, 100066043, 100068086, 100068067, 100059906, 100064976, 100060087, 100629879, 100062583, 100051766, 100065532, 100061173, 100065191, 100056744	61	837	11279	5.301839121	2.27E-09
XP_001493453	serum paraoxonase/arylesterase 1 [Equus caballus]	355	40.14	5.20	0.9912	5.16	1	4.79	6																GOTERM_CC_ALL	GO:0005577~fibrinogen complex	5	6.578947368	1.47E-08	100034189, 100060087, 100147221, 100069774, 100069763	64	7	13544	151.1607143	2.34E-06	2.34E-07	1.78E-05		GOTERM_MF_ALL	GO:0005496~steroid binding	5	6.578947368	2.02E-04	100054939, 100062583, 100065007, 100062506, 100066043	61	55	11279	16.80923994	0.034654057
XP_001495232	transthyretin [Equus caballus]	147	15.83	5.22	1.0000	40.41	9	63.27	35																GOTERM_CC_ALL	GO:1990777~lipoprotein particle	6	7.894736842	4.59E-08	100062583, 100034172, 100065532, 100062506, 100051896, 100066043	64	22	13544	57.71590909	7.30E-06	6.63E-07	5.54E-05		GOTERM_MF_ALL	GO:0060228~phosphatidylcholine-sterol O-acyltransferase activator activity	3	3.947368421	2.75E-04	100062583, 100062506, 100066043	61	5	11279	110.9409836	0.047065073
XP_001496277	membrane primary amine oxidase isoform X2 [Equus caballus]	762	84.17	5.73	1.0000	17.72	4	7.61	11																GOTERM_CC_ALL	GO:0034358~plasma lipoprotein particle	6	7.894736842	4.59E-08	100062583, 100034172, 100065532, 100062506, 100051896, 100066043	64	22	13544	57.71590909	7.30E-06	6.63E-07	5.54E-05		GOTERM_MF_ALL	GO:0005507~copper ion binding	4	5.263157895	0.001141407	100065767, 100065718, 100062506, 100058573	61	39	11279	18.9642707	0.181154817
XP_001496318	membrane primary amine oxidase isoform X1 [Equus caballus]	763	84.67	5.92	0.9921	8.86	2	4.19	4																GOTERM_CC_ALL	GO:0032994~protein-lipid complex	6	7.894736842	7.35E-08	100062583, 100034172, 100065532, 100062506, 100051896, 100066043	64	24	13544	52.90625	1.17E-05	9.75E-07	8.87E-05		GOTERM_MF_ALL	GO:0008201~heparin binding	5	6.578947368	0.00115884	100071978, 100034189, 100061173, 100630686, 100056744	61	87	11279	10.626531	0.183652079
XP_001497860	haptoglobin [Equus caballus]	347	38.42	5.52	1.0000	78.39	18	48.41	134																GOTERM_CC_ALL	GO:0034366~spherical high-density lipoprotein particle	4	5.263157895	9.53E-07	100062583, 100034172, 100051896, 100066043	64	5	13544	169.3	1.51E-04	1.17E-05	0.001149321		GOTERM_MF_ALL	GO:0008289~lipid binding	9	11.84210526	0.001244514	100034206, 100054939, 100062583, 100065007, 100062506, 100051896, 100034112, 100066043, 100049790	61	403	11279	4.129317008	0.195814666
XP_001498388	plasma protease C1 inhibitor [Equus caballus]	476	52.57	7.01	1.0000	13.98	4	13.45	6																GOTERM_CC_ALL	GO:0034364~high-density lipoprotein particle	5	6.578947368	9.67E-07	100062583, 100034172, 100062506, 100051896, 100066043	64	17	13544	62.24264706	1.54E-04	1.10E-05	0.001166016		GOTERM_MF_ALL	GO:0043178~alcohol binding	4	5.263157895	0.001518239	100062583, 100062506, 100066043, 100049790	61	43	11279	17.2001525	0.233479424
XP_001499173	alpha-2-macroglobulin [Equus caballus]	1476	163.89	6.24	1.0000	186.93	47	40.45	127																GOTERM_CC_ALL	GO:0042627~chylomicron	4	5.263157895	7.90E-06	100062583, 100065532, 100062506, 100066043	64	9	13544	94.05555556	0.001255025	8.37E-05	0.00952631		GOTERM_MF_ALL	GO:0017127~cholesterol transporter activity	3	3.947368421	0.001774812	100062583, 100062506, 100066043	61	12	11279	46.22540984	0.26718942
XP_001499312	transcriptional repressor NF-X1 isoform X1 [Equus caballus]	1118	123.20	8.09	0.8447	3.27	1	1.79	2																GOTERM_CC_ALL	GO:0031091~platelet alpha granule	4	5.263157895	4.19E-05	100147221, 100069774, 100069763, 100056744	64	15	13544	56.43333333	0.006645927	4.17E-04	0.050572355		GOTERM_MF_ALL	GO:0031210~phosphatidylcholine binding	3	3.947368421	0.002090339	100062583, 100062506, 100066043	61	13	11279	42.66960908	0.306630509
XP_001499389	kininogen-1 isoform X2 [Equus caballus]	429	47.91	5.17	1.0000	47.65	12	30.54	35																GOTERM_CC_ALL	GO:0031012~extracellular matrix	9	11.84210526	7.43E-05	100068067, 100071978, 100034189, 100071701, 100059034, 100034172, 100009681, 100072415, 100056744	64	302	13544	6.306705298	0.011750928	6.95E-04	0.089631776		GOTERM_MF_ALL	GO:0015248~sterol transporter activity	3	3.947368421	0.002794736	100062583, 100062506, 100066043	61	15	11279	36.98032787	0.387228651
XP_001500552	plasminogen isoform X1 [Equus caballus]	811	91.05	6.34	1.0000	47.78	12	19.24	29																GOTERM_CC_ALL	GO:0034361~very-low-density lipoprotein particle	3	3.947368421	9.36E-04	100062583, 100062506, 100066043	64	10	13544	63.4875	0.138271231	0.008233402	1.122579302		GOTERM_MF_ALL	GO:0005539~glycosaminoglycan binding	5	6.578947368	0.003755118	100071978, 100034189, 100061173, 100630686, 100056744	61	120	11279	7.704234973	0.482312046
XP_001501882	neuron navigator 2 isoform X4 [Equus caballus]	2428	259.68	9.28	0.7666	3.62	1	0.82	2																GOTERM_CC_ALL	GO:0034385~triglyceride-rich lipoprotein particle	3	3.947368421	0.001139969	100062583, 100062506, 100066043	64	11	13544	57.71590909	0.165863658	0.009499769	1.366387534		GOTERM_MF_ALL	GO:0070405~ammonium ion binding	3	3.947368421	0.004971504	100062583, 100062506, 100066043	61	20	11279	27.7352459	0.581962003
XP_001502426	apolipoprotein C-II [Equus caballus]	101	11.17	4.51	1.0000	12.61	3	36.63	5																GOTERM_CC_ALL	GO:0009986~cell surface	9	11.84210526	0.001475313	100060087, 100147221, 100062017, 100034172, 100061857, 100062506, 100069774, 100069763, 100056744	64	472	13544	4.035222458	0.209229874	0.011668784	1.765065596		GOTERM_MF_ALL	GO:1901681~sulfur compound binding	5	6.578947368	0.005702829	100071978, 100034189, 100061173, 100630686, 100056744	61	135	11279	6.848208865	0.632433756
XP_001502503	apolipoprotein A-IV [Equus caballus]	381	43.21	5.44	1.0000	26.61	7	21.26	16																GOTERM_CC_ALL	GO:0009897~external side of plasma membrane	5	6.578947368	0.005823311	100147221, 100062017, 100069774, 100069763, 100056744	64	155	13544	6.826612903	0.6048986	0.043256223	6.80217295		GOTERM_MF_ALL	GO:0015485~cholesterol binding	3	3.947368421	0.010302534	100062583, 100062506, 100066043	61	29	11279	19.12775579	0.836721056
XP_001503846	apolipoprotein A-II [Equus caballus]	100	11.26	8.81	1.0000	29.34	7	60.00	30																GOTERM_CC_ALL	GO:0030141~secretory granule	5	6.578947368	0.006227478	100147221, 100034172, 100069774, 100069763, 100056744	64	158	13544	6.696993671	0.629634542	0.044144388	7.258151893		GOTERM_MF_ALL	GO:0070653~high-density lipoprotein particle receptor binding	2	2.631578947	0.010611412	100062583, 100066043	61	2	11279	184.9016393	0.845400908
XP_001504173	vitronectin [Equus caballus]	485	54.85	5.05	1.0000	13.84	3	9.28	14																GOTERM_CC_ALL	GO:0043512~inhibin A complex	2	2.631578947	0.009281718	100034076, 100034077	64	2	13544	211.625	0.772972642	0.062430654	10.63833476		GOTERM_MF_ALL	GO:0032934~sterol binding	3	3.947368421	0.012458652	100062583, 100062506, 100066043	61	32	11279	17.33452869	0.888525516
XP_001504386	alpha-2-antiplasmin [Equus caballus]	491	54.58	5.72	1.0000	21.43	5	20.16	13																GOTERM_CC_ALL	GO:0043511~inhibin complex	2	2.631578947	0.009281718	100034076, 100034077	64	2	13544	211.625	0.772972642	0.062430654	10.63833476		GOTERM_MF_ALL	GO:0004869~cysteine-type endopeptidase inhibitor activity	3	3.947368421	0.015611079	100068067, 100068133, 100068086	61	36	11279	15.40846995	0.936294709
XP_001914833	fibrinogen gamma chain [Equus caballus]	437	49.75	5.31	1.0000	64.24	15	41.19	42																GOTERM_CC_ALL	GO:0099503~secretory vesicle	5	6.578947368	0.021496815	100147221, 100034172, 100069774, 100069763, 100056744	64	228	13544	4.640899123	0.968421119	0.134085795	23.05821059		GOTERM_MF_ALL	GO:0070325~lipoprotein particle receptor binding	2	2.631578947	0.015875517	100062583, 100066043	61	3	11279	123.2677596	0.93922061
XP_001915589	complement C3 [Equus caballus]	1662	185.66	6.37	1.0000	156.67	39	32.43	129																GOTERM_CC_ALL	GO:0005579~membrane attack complex	2	2.631578947	0.023045542	100059461, 100034183	64	5	13544	84.65	0.975451964	0.137814589	24.51431974		GOTERM_MF_ALL	GO:0008035~high-density lipoprotein particle binding	2	2.631578947	0.026321238	100062583, 100066043	61	5	11279	73.96065574	0.99060824
XP_001916967	inter-alpha-trypsin inhibitor heavy chain H2 [Equus caballus]	946	106.28	6.64	1.0000	62.28	15	23.68	37																GOTERM_CC_ALL	GO:0046930~pore complex	2	2.631578947	0.041104953	100059461, 100034183	64	9	13544	47.02777778	0.998736425	0.226388146	39.72687945		GOTERM_MF_ALL	GO:0019842~vitamin binding	3	3.947368421	0.030030978	100054939, 100055671, 100049790	61	51	11279	10.87656702	0.995184668
XP_003363176	tetranectin [Equus caballus]	202	22.24	5.19	0.9999	8.94	2	17.33	10																GOTERM_CC_ALL	GO:0098552~side of membrane	5	6.578947368	0.043465811	100147221, 100062017, 100069774, 100069763, 100056744	64	285	13544	3.712719298	0.999146155	0.230254117	41.49265063		GOTERM_MF_ALL	GO:0004252~serine-type endopeptidase activity	4	5.263157895	0.030567604	100051124, 100050531, 100057521, 100067869	61	128	11279	5.77817623	0.995629134
XP_003364583	fibrinogen beta chain [Equus caballus]	495	56.20	8.10	1.0000	75.36	18	50.71	55																GOTERM_CC_ALL	GO:0043227~membrane-bounded organelle	46	60.52631579	0.047001679	100054939, 100072844, 100068133, 100067197, 100071701, 100055671, 100051474, 100009681, 100034112, 100070004, 100052147, 100049790, 100068086, 100059461, 100059906, 100060087, 100062583, 100147221, 100034172, 100069774, 100630686, 100056744, 100066476, 100071978, 100061487, 100057521, 100034189, 100059034, 100065007, 100062506, 100051896, 100072415, 100055123, 100066043, 100068067, 100034206, 100…	64	8190	13544	1.188614164	0.999526141	0.23919528	44.04866603		GOTERM_MF_ALL	GO:0008131~primary amine oxidase activity	2	2.631578947	0.031503137	100065767, 100065718	61	6	11279	61.63387978	0.996308625
XP_003365492	heparin cofactor 2 [Equus caballus]	496	56.64	6.51	1.0000	24.46	6	14.31	10																GOTERM_CC_ALL	GO:0043226~organelle	48	63.15789474	0.083045436	100054939, 100072844, 100068133, 100067197, 100071701, 100055671, 100051474, 100009681, 100034112, 100070004, 100052147, 100049790, 100068086, 100059461, 100059906, 100060087, 100062583, 100147221, 100065433, 100034172, 100069774, 100630686, 100056744, 100066476, 100071978, 100061487, 100057521, 100034189, 100059034, 100065007, 100062506, 100051896, 100072415, 100055123, 100066043, 100068067, 100…	64	8889	13544	1.142760715	0.999998969	0.37832677	64.85679593		GOTERM_MF_ALL	GO:0008236~serine-type peptidase activity	4	5.263157895	0.045511886	100051124, 100050531, 100057521, 100067869	61	150	11279	4.930710383	0.999711702
XP_005600608	inter-alpha-trypsin inhibitor heavy chain H4 isoform X1 [Equus caballus]	984	108.96	6.67	1.0000	30.82	8	11.69	18																GOTERM_CC_ALL	GO:0005578~proteinaceous extracellular matrix	4	5.263157895	0.084439526	100071978, 100034189, 100059034, 100009681	64	222	13544	3.813063063	0.99999919	0.373470842	65.49587278		GOTERM_MF_ALL	GO:0017171~serine hydrolase activity	4	5.263157895	0.047785819	100051124, 100050531, 100057521, 100067869	61	153	11279	4.834029787	0.999810083
XP_005601424	carboxypeptidase B2 [Equus caballus]	423	48.50	6.76	1.0000	11.59	3	12.77	4																GOTERM_CC_ALL	GO:0016023~cytoplasmic, membrane-bounded vesicle	6	7.894736842	0.085843305	100147221, 100062583, 100034172, 100069774, 100069763, 100056744	64	506	13544	2.509387352	0.999999366	0.368935679	66.12860592		GOTERM_MF_ALL	GO:0005319~lipid transporter activity	3	3.947368421	0.061726266	100062583, 100062506, 100066043	61	76	11279	7.298748921	0.999985623
XP_005601929	alpha-2-HS-glycoprotein [Equus caballus]	363	38.68	5.66	1.0000	48.48	10	44.08	66																														GOTERM_MF_ALL	GO:0019825~oxygen binding	2	2.631578947	0.062029853	100034206, 100054109	61	12	11279	30.81693989	0.999986414
XP_005602671	angiotensinogen [Equus caballus]	474	51.73	6.14	1.0000	28.96	7	23.63	17																														GOTERM_MF_ALL	GO:0048038~quinone binding	2	2.631578947	0.062029853	100065767, 100065718	61	12	11279	30.81693989	0.999986414
XP_005605480	corticosteroid-binding globulin [Equus caballus]	405	45.20	5.19	1.0000	16.56	4	14.32	14																														GOTERM_MF_ALL	GO:0008047~enzyme activator activity	5	6.578947368	0.066077687	100034189, 100062583, 100065532, 100062506, 100066043	61	287	11279	3.221282915	0.999993626
XP_005607860	fibrinogen alpha chain [Equus caballus]	975	104.71	5.91	1.0000	68.04	16	23.59	61																														GOTERM_MF_ALL	GO:0016641~oxidoreductase activity, acting on the CH-NH2 group of donors, oxygen as acceptor	2	2.631578947	0.076936391	100065767, 100065718	61	15	11279	24.65355191	0.999999177
XP_005611649	apolipoprotein A-I [Equus caballus]	266	30.29	5.58	1.0000	90.19	21	61.28	204																														GOTERM_MF_ALL	GO:0016638~oxidoreductase activity, acting on the CH-NH2 group of donors	2	2.631578947	0.081853278	100065767, 100065718	61	16	11279	23.11270492	0.999999677
XP_005612174	hemopexin [Equus caballus]	462	51.31	7.43	1.0000	40.93	10	38.74	19																														GOTERM_MF_ALL	GO:0071814~protein-lipid complex binding	2	2.631578947	0.091609915	100062583, 100066043	61	18	11279	20.54462659	0.99999995
XP_014585351	zinc-alpha-2-glycoprotein isoform X1 [Equus caballus]	305	34.49	5.06	1.0000	12.56	3	19.02	4																														GOTERM_MF_ALL	GO:0071813~lipoprotein particle binding	2	2.631578947	0.091609915	100062583, 100066043	61	18	11279	20.54462659	0.99999995
XP_014588282	fetuin-B [Equus caballus]	362	39.74	6.19	0.9998	8.15	2	8.56	5
XP_014591249	protein Z-dependent protease inhibitor [Equus caballus]	458	51.59	6.27	0.9998	7.74	2	7.86	3
XP_014592983	complement component C8 alpha chain [Equus caballus]	568	63.86	5.31	0.9997	7.34	2	5.46	2
XP_014593946	liver carboxylesterase-like isoform X2 [Equus caballus]	552	60.00	5.60	0.9997	18.42	4	10.14	14
XP_014593950	liver carboxylesterase [Equus caballus]	550	60.02	5.50	1.0000	114.11	25	57.09	170
XP_014593981	liver carboxylesterase isoform X2 [Equus caballus]	597	65.12	5.58	0.9800	7.50	2	5.19	2
XP_014594947	antithrombin-III [Equus caballus]	463	52.32	6.30	1.0000	75.56	18	48.38	115
XP_014596181	alpha-2-macroglobulin isoform X1 [Equus caballus]	1482	164.72	6.00	1.0000	37.28	9	10.19	16
ENSECAP00000007499	intraflagellar transport 140(IFT140)	1463	165.48	5.58	0.9111	3.76	1	1.09	10
ENSECAP00000009723	alpha-1-antitrypsin(SPI2)	421	46.86	5.01	0.9842	56.53	12	37.53	68
ENSECAP00000010483	ceruloplasmin(CP)	1068	121.86	5.27	1.0000	138.29	33	36.99	105
ENSECAP00000012399	alpha-1-antiproteinase 2-like(LOC100065191)	421	46.88	5.22	1.0000	87.97	20	50.36	92
ENSECAP00000012479	heparan sulfate proteoglycan 2(HSPG2)	4393	467.92	6.01	1.0000	146.00	38	13.70	70
ENSECAP00000012950	reticulon-1(LOC102148078)	366	39.54	4.50	0.6047	3.29	1	6.28	2
ENSECAP00000013972	serpin family E member 2(SERPINE2)	397	44.05	9.94	1.0000	31.54	8	24.69	22
ENSECAP00000014609	interleukin 31 receptor A(IL31RA)	729	82.46	5.06	0.9695	4.21	1	2.74	3
ENSECAP00000017139	calmodulin binding transcription activator 2(CAMTA2)	1205	131.53	6.98	0.5438	3.41	1	1.33	2
ENSECAP00000017379	alpha-1-antiproteinase 2-like(LOC100065068)	421	46.72	5.02	0.9995	49.11	10	30.17	65
ENSECAP00000018005	keratin 10B(KRT10B)	596	61.56	4.89	1.0000	11.65	3	8.05	7
[truncated: 2 more columns]

## Sheet: FOV_Analyses_(PPI)
Analysis: 62 nodes PPI enrichment p-value <1x10-16										String Kmeans clustering
								#cluster name	cluster color	gene count	protein name	protein identifier	protein description
								Cluster_1	Red	42	SERPING1	9796.ENSECAP00000008891	Serpin peptidase inhibitor, clade G (C1 inhibitor), member 1
								Cluster_1	Red	42	GC	9796.ENSECAP00000008681	Group-specific component (vitamin D binding protein)
								Cluster_1	Red	42	ENSECAG00000008739	9796.ENSECAP00000006777	Amine oxidase
								Cluster_1	Red	42	APOA2	9796.ENSECAP00000008027	Apolipoprotein A-II; May stabilize HDL (high density lipoprotein) structure by its association with lipids, and affect the HDL metabolism
								Cluster_1	Red	42	INHA	9796.ENSECAP00000013503	Inhibin alpha chain precursor ; Inhibins and activins inhibit and activate, respectively, the secretion of follitropin by the pituitary gland. Inhibins/activins are involved in regulating a number of diverse functions such as hypothalamic and pituitary hormone secretion, gonadal hormone secretion, germ cell development and maturation, erythroid differentiation, insulin secretion, nerve cell survi…
								Cluster_1	Red	42	FN1	9796.ENSECAP00000005223	Fibronectin 1; Fibronectins bind cell surfaces and various compounds including collagen, fibrin, heparin, DNA, and actin. Fibronectins are involved in cell adhesion, cell motility, opsonization, wound healing, and maintenance of cell shape. Involved in osteoblast compaction through the fibronectin fibrillogenesis cell-mediated matrix assembly process, essential for osteoblast mineralization. Part…
								Cluster_1	Red	42	APOA4	9796.ENSECAP00000003670	Apolipoprotein A-IV
								Cluster_1	Red	42	SERPINF1	9796.ENSECAP00000019875	Pigment epithelium-derived factor
								Cluster_1	Red	42	CP	9796.ENSECAP00000010483	Ceruloplasmin (ferroxidase)
								Cluster_1	Red	42	C9	9796.ENSECAP00000006188	Complement component C9 precursor ; Constituent of the membrane attack complex (MAC) that plays a key role in the innate and adaptive immune response by forming pores in the plasma membrane of target cells. C9 is the pore-forming subunit of the MAC
								Cluster_1	Red	42	VTN	9796.ENSECAP00000013752	Uncharacterized protein
								Cluster_1	Red	42	AMBP	9796.ENSECAP00000006616	Alpha-1-microglobulin/bikunin precursor; This inhibitory fragment, released from native ITI after limited proteolysis with trypsin, contains two homologous domains. Whereas the second domain is a strong inhibitor of trypsin, the first domain interacts weakly with PMN-granulocytic elastase and not at all with pancreatic elastase
								Cluster_1	Red	42	HPX	9796.ENSECAP00000014242	Hemopexin; Binds heme and transports it to the liver for breakdown and iron recovery, after which the free hemopexin returns to the circulation
								Cluster_1	Red	42	ENSECAG00000013389	9796.ENSECAP00000011386	Uncharacterized protein
								Cluster_1	Red	42	HBB	9796.ENSECAP00000008056	Hemoglobin subunit beta ; Involved in oxygen transport from the lung to the various peripheral tissues
								Cluster_1	Red	42	CAMTA2	9796.ENSECAP00000017139	Calmodulin binding transcription activator 2
								Cluster_1	Red	42	A2M	9796.ENSECAP00000010822	Alpha-2-macroglobulin
								Cluster_1	Red	42	CLU	9796.ENSECAP00000005450	Clusterin Clusterin beta chain Clusterin alpha chain; Functions as extracellular chaperone that prevents aggregation of nonnative proteins. Prevents stress-induced aggregation of blood plasma proteins. Inhibits formation of amyloid fibrils by APP, APOC2, B2M, CALCA, CSN3, SNCA and aggregation-prone LYZ variants (in vitro). Does not require ATP. Maintains partially unfolded proteins in a state app…
								Cluster_1	Red	42	FETUB	9796.ENSECAP00000003687	Fetuin B
								Cluster_1	Red	42	ENSECAG00000015356	9796.ENSECAP00000012950	Uncharacterized protein
								Cluster_1	Red	42	LUM	9796.ENSECAP00000015833	Lumican
								Cluster_1	Red	42	KRT10	9796.ENSECAP00000018005	Uncharacterized protein
								Cluster_1	Red	42	PON1	9796.ENSECAP00000000234	Paraoxonase 1
								Cluster_1	Red	42	HSPG2	9796.ENSECAP00000012479	Heparan sulfate proteoglycan 2
								Cluster_1	Red	42	AFM	9796.ENSECAP00000019964	Afamin
								Cluster_1	Red	42	INHBA	9796.ENSECAP00000019902	Inhibin beta A chain precursor ; Inhibins and activins inhibit and activate, respectively, the secretion of follitropin by the pituitary gland. Inhibins/activins are involved in regulating a number of diverse functions such as hypothalamic and pituitary hormone secretion, gonadal hormone secretion, germ cell development and maturation, erythroid differentiation, insulin secretion, nerve cell surv…
								Cluster_1	Red	42	AHSG	9796.ENSECAP00000012774	alpha-2-HS-glycoprotein
								Cluster_1	Red	42	TTR	9796.ENSECAP00000013533	Transthyretin; Thyroid hormone-binding protein. Probably transports thyroxine from the bloodstream to the brain
								Cluster_1	Red	42	BPIFA2	9796.ENSECAP00000000218	Phosphoserine phosphatase precursor
								Cluster_1	Red	42	APOA1	9796.ENSECAP00000007649	Apolipoprotein A-I
								Cluster_1	Red	42	IL31RA	9796.ENSECAP00000014609	Interleukin 31 receptor A
								Cluster_1	Red	42	NAV2	9796.ENSECAP00000015874	Neuron navigator 2
								Cluster_1	Red	42	AZGP1	9796.ENSECAP00000012712	Alpha-2-glycoprotein 1, zinc-binding
								Cluster_1	Red	42	HP	9796.ENSECAP00000019071	Uncharacterized protein
								Cluster_1	Red	42	ITIH2	9796.ENSECAP00000015909	Inter-alpha-trypsin inhibitor heavy chain 2
								Cluster_1	Red	42	ENSECAG00000024571	9796.ENSECAP00000022168	Uncharacterized protein
								Cluster_1	Red	42	APOC2	9796.ENSECAP00000011918	Apolipoprotein C-II
								Cluster_1	Red	42	ENSECAG00000023595	9796.ENSECAP00000021028	7-51 putative nonclassical MHC class I antigen
								Cluster_1	Red	42	IFT140	9796.ENSECAP00000007499	Intraflagellar transport 140 homolog (Chlamydomonas)
								Cluster_1	Red	42	ITIH1	9796.ENSECAP00000022393	Inter-alpha-trypsin inhibitor heavy chain 1
								Cluster_1	Red	42	CLEC3B	9796.ENSECAP00000004386	C-type lectin domain family 3, member B
								Cluster_1	Red	42	AOC3	9796.ENSECAP00000005714	Amine oxidase
								Cluster_2	Green	14	SERPINA6	9796.ENSECAP00000012843	Serpin peptidase inhibitor, clade A (alpha-1 antiproteinase, antitrypsin), member 6
								Cluster_2	Green	14	SERPINC1	9796.ENSECAP00000012335	Serpin peptidase inhibitor, clade C (antithrombin), member 1
								Cluster_2	Green	14	SERPINF2	9796.ENSECAP00000019322	Serpin peptidase inhibitor, clade F (alpha-2 antiplasmin, pigment epithelium derived factor), member 2
								Cluster_2	Green	14	SPI2	9796.ENSECAP00000009723	Alpha-1-antiproteinase 2 precursor ; Inhibitor of serine proteases
								Cluster_2	Green	14	ENSECAG00000014414	9796.ENSECAP00000012338	Uncharacterized protein
								Cluster_2	Green	14	SERPIND1	9796.ENSECAP00000011734	Serpin peptidase inhibitor, clade D (heparin cofactor), member 1
								Cluster_2	Green	14	F2	9796.ENSECAP00000009701	Coagulation factor II (thrombin); Thrombin, which cleaves bonds after Arg and Lys, converts fibrinogen to fibrin and activates factors V, VII, VIII, XIII, and, in complex with thrombomodulin, protein C. Functions in blood homeostasis, inflammation and wound healing
								Cluster_2	Green	14	ALB	9796.ENSECAP00000009171	Serum albumin precursor ; Serum albumin, the main protein of plasma, has a good binding capacity for water, Ca(2+), Na(+), K(+), fatty acids, hormones, bilirubin and drugs. Its main function is the regulation of the colloidal osmotic pressure of blood. Major zinc transporter in plasma, typically binds about 80% of all plasma zinc
								Cluster_2	Green	14	CPB2	9796.ENSECAP00000015013	Carboxypeptidase B2 (plasma)
								Cluster_2	Green	14	Spi2-8	9796.ENSECAP00000017379	Uncharacterized protein
								Cluster_2	Green	14	SERPINE2	9796.ENSECAP00000013972	Serpin peptidase inhibitor, clade E (nexin, plasminogen activator inhibitor type 1), member 2
								Cluster_2	Green	14	AGT	9796.ENSECAP00000013428	Angiotensinogen (serpin peptidase inhibitor, clade A, member 8)
								Cluster_2	Green	14	FGG	9796.ENSECAP00000006553	Fibrinogen gamma chain
								Cluster_2	Green	14	FGB	9796.ENSECAP00000008406	Fibrinogen beta chain
								Cluster_3	Blue	6	CFH	9796.ENSECAP00000009660	Uncharacterized protein
								Cluster_3	Blue	6	ENSECAG00000000339	9796.ENSECAP00000005652	Uncharacterized protein
								Cluster_3	Blue	6	CFB	9796.ENSECAP00000010339	Uncharacterized protein
								Cluster_3	Blue	6	C4BPA	9796.ENSECAP00000011409	Complement component 4 binding protein, alpha
								Cluster_3	Blue	6	PLG	9796.ENSECAP00000006627	Plasminogen; Plasmin dissolves the fibrin of blood clots and acts as a proteolytic factor in a variety of other processes including embryonic development, tissue remodeling, tumor invasion, and inflammation. In ovulation, weakens the walls of the Graafian follicle. It activates the urokinase-type plasminogen activator, collagenases and several complement zymogens, such as C1 and C5. Cleavage of f…
								Cluster_3	Blue	6	C4A	9796.ENSECAP00000007506	Uncharacterized protein

## Sheet: Shared_Protein_Analyses
Proteome dataset (Shared)												Functional categories														Gene Ontology
Localization	Protein ID	Protein Name	Protein Length (AA)	Protein Weight (kDa)	Protein Isoelectric Point (pI)	Total Protein Probability	Total Score	Total Peptides	Total % Seq Coverage	Total Spectra		Category	Term	Count	%	PValue	Genes	List Total	Pop Hits	Pop Total	Fold Enrichment	Bonferroni	Benjamini	FDR		Category	Term	Count	%	PValue	Genes	List Total	Pop Hits	Pop Total	Fold Enrichment	Bonferroni	Benjamini	FDR		Category	Term	Count	%	PValue	Genes	List Total	Pop Hits	Pop Total	Fold Enrichment
All SEASONS	XP_014596181	alpha-2-macroglobulin isoform X1 [Equus caballus]	1482	164.72	6.00	1.000	24.12	6	6.14	11		UP_KEYWORDS	Signal	41	80.39215686	6.63E-32	100054939, 100060539, 100068133, 100067197, 100065718, 100034176, 100055671, 100051474, 100065158, 100070004, 100052147, 100068086, 100051124, 100059906, 100060087, 100062583, 100147221, 100034172, 100065532, 100067869, 100069774, 100065191, 100630686, 100056744, 100066476, 100057521, 100034189, 100059034, 100065007, 100065068, 100062506, 100055123, 100066043, 100068067, 100034206, 100629879, 100…	46	1882	15684	7.43	4.51E-30	4.51E-30	6.82E-29		GOTERM_CC_DIRECT	GO:0072562~blood microparticle	24	47.05882353	5.54E-43	100054939, 100066476, 100068133, 100057521, 100034189, 100055671, 100059034, 100051474, 100062506, 100055123, 100070004, 100066043, 100034206, 100068067, 100059906, 100060087, 100062583, 100065526, 100051766, 100147221, 100034172, 100061173, 100058573, 100069774	45	69	13544	104.69	2.77E-41	2.77E-41	5.33E-40		GOTERM_MF_DIRECT	GO:0004867~serine-type endopeptidase inhibitor activity	13	25.49019608	1.55E-18	100066476, 100051474, 100065007, 100065068, 100065158, 100070004, 100059906, 100060087, 100051766, 100629879, 100061173, 100065191, 100056744	43	60	11279	56.83217054
All SEASONS	XP_014594947	antithrombin-III [Equus caballus]	463	52.32	6.30	1.000	66.46	16	47.73	168		UP_KEYWORDS	Secreted	16	31.37254902	4.38E-14	100060539, 100034189, 100034176, 100065158, 100062506, 100055123, 100066043, 100052147, 100034206, 100050531, 100065526, 100051766, 100062583, 100034172, 100069774, 100034077	46	365	15684	14.95	2.97E-12	1.49E-12	4.50E-11		GOTERM_CC_DIRECT	GO:0070062~extracellular exosome	31	60.78431373	7.12E-15	100054939, 100068133, 100067197, 100071701, 100055671, 100051474, 100070004, 100052147, 100068086, 100059906, 100060087, 100062583, 100147221, 100034172, 100069774, 100630686, 100066476, 100057521, 100034189, 100059034, 100065007, 100062506, 100055123, 100066043, 100034206, 100068067, 100629879, 100065526, 100051766, 100061173, 100058573	45	2123	13544	4.39	3.55E-13	1.78E-13	6.84E-12		GOTERM_MF_DIRECT	GO:0060228~phosphatidylcholine-sterol O-acyltransferase activator activity	3	5.882352941	1.34E-04	100062583, 100062506, 100066043	43	5	11279	157.38
All SEASONS	XP_014593950	liver carboxylesterase [Equus caballus]	550	60.02	5.50	1.000	99.84	22	54.73	259		UP_KEYWORDS	Disulfide bond	17	33.33333333	1.57E-09	100060539, 100057521, 100034189, 100034176, 100071701, 100066043, 100034206, 100051124, 100050531, 100051766, 100147221, 100034186, 100034172, 100067869, 100069774, 100630686, 100034077	46	898	15684	6.45	1.07E-07	3.56E-08	1.62E-06		GOTERM_CC_DIRECT	GO:0005615~extracellular space	19	37.25490196	2.54E-11	100060539, 100066476, 100067197, 100034176, 100071701, 100065068, 100065007, 100065158, 100052147, 100068086, 100034206, 100060087, 100629879, 100034172, 100061173, 100065191, 100630686, 100034077, 100056744	45	825	13544	6.93	1.27E-09	4.24E-10	2.45E-08		GOTERM_MF_DIRECT	GO:0017127~cholesterol transporter activity	3	5.882352941	8.73E-04	100062583, 100062506, 100066043	43	12	11279	65.58
All SEASONS	XP_014593946	liver carboxylesterase-like isoform X2 [Equus caballus]	552	60.00	5.60	1.000	19.20	4	10.14	19		UP_KEYWORDS	Hemostasis	3	5.882352941	1.20E-04	100050531, 100057521, 100069774	46	6	15684	170.48	0.01	0.00	0.12		GOTERM_CC_DIRECT	GO:0005577~fibrinogen complex	4	7.843137255	1.11E-06	100034189, 100060087, 100147221, 100069774	45	7	13544	171.99	5.55E-05	1.39E-05	0.001		GOTERM_MF_DIRECT	GO:0031210~phosphatidylcholine binding	3	5.882352941	0.001028793	100062583, 100062506, 100066043	43	13	11279	60.53
All SEASONS	XP_014588282	fetuin-B [Equus caballus]	362	39.74	6.19	1.000	26.97	7	28.45	20		UP_KEYWORDS	Blood coagulation	3	5.882352941	1.20E-04	100050531, 100057521, 100069774	46	6	15684	170.48	0.01	0.00	0.12		GOTERM_CC_DIRECT	GO:0042627~chylomicron	4	7.843137255	1.77E-06	100062583, 100065532, 100062506, 100066043	45	8	13544	150.49	8.86E-05	1.77E-05	0.002		GOTERM_MF_DIRECT	GO:0004869~cysteine-type endopeptidase inhibitor activity	3	5.882352941	0.001994341	100068067, 100068133, 100068086	43	18	11279	43.72
All SEASONS	XP_014585351	zinc-alpha-2-glycoprotein isoform X1 [Equus caballus]	305	34.49	5.06	1.000	26.22	7	22.95	10		UP_KEYWORDS	Acute phase	3	5.882352941	3.57E-04	100057521, 100034189, 100065158	46	10	15684	102.29	0.02	0.00	0.37		GOTERM_CC_DIRECT	GO:0034366~spherical high-density lipoprotein particle	3	5.882352941	1.03E-04	100062583, 100034172, 100066043	45	5	13544	180.59	0.005112612	8.54E-04	0.099		GOTERM_MF_DIRECT	GO:0008201~heparin binding	4	7.843137255	0.004095888	100034189, 100061173, 100630686, 100056744	43	87	11279	12.06
All SEASONS	XP_005612174	hemopexin [Equus caballus]	462	51.31	7.43	1.000	19.11	5	24.68	12		UP_KEYWORDS	Glycoprotein	5	9.803921569	3.93E-04	100034189, 100034176, 100065158, 100034172, 100034077	46	121	15684	14.09	0.03	0.00	0.40		GOTERM_CC_DIRECT	GO:0005576~extracellular region	7	13.7254902	1.09E-04	100051124, 100050531, 100034189, 100065526, 100067869, 100069774, 100068086	45	237	13544	8.89	0.005436959	7.79E-04	0.105		GOTERM_MF_DIRECT	GO:0015485~cholesterol binding	3	5.882352941	0.005156786	100062583, 100062506, 100066043	43	29	11279	27.13
All SEASONS	XP_005611649	apolipoprotein A-I [Equus caballus]	266	30.29	5.58	1.000	77.00	18	52.26	191		UP_KEYWORDS	Phosphoprotein	5	9.803921569	4.19E-04	100034206, 100050531, 100034176, 100034186, 100034172	46	123	15684	13.86	0.03	0.00	0.43		GOTERM_CC_DIRECT	GO:0034361~very-low-density lipoprotein particle	3	5.882352941	4.57E-04	100062583, 100062506, 100066043	45	10	13544	90.29	0.02	0.00	0.44		GOTERM_MF_DIRECT	GO:0070653~high-density lipoprotein particle receptor binding	2	3.921568627	0.007433931	100062583, 100066043	43	2	11279	262.30
All SEASONS	XP_005605480	corticosteroid-binding globulin [Equus caballus]	405	45.20	5.19	1.000	18.60	5	19.51	9		UP_KEYWORDS	Copper	3	5.882352941	7.17E-04	100034206, 100065718, 100058573	46	14	15684	73.06	0.05	0.01	0.73		GOTERM_CC_DIRECT	GO:0005623~cell	4	7.843137255	5.64E-04	100068133, 100057521, 100034176, 100055123	45	50	13544	24.08	0.03	0.00	0.54		GOTERM_MF_DIRECT	GO:0005507~copper ion binding	3	5.882352941	0.008742219	100065718, 100062506, 100058573	43	38	11279	20.71
All SEASONS	XP_005602671	angiotensinogen [Equus caballus]	474	51.73	6.14	1.000	28.07	7	20.89	22		UP_KEYWORDS	Lipid transport	3	5.882352941	0.001065158	100062583, 100062506, 100066043	46	17	15684	60.17	0.07	0.01	1.09		GOTERM_CC_DIRECT	GO:0031091~platelet alpha granule	3	5.882352941	6.67E-04	100147221, 100069774, 100056744	45	12	13544	75.24	0.03	0.00	0.64		GOTERM_MF_DIRECT	GO:0004252~serine-type endopeptidase activity	4	7.843137255	0.011873504	100051124, 100050531, 100057521, 100067869	43	128	11279	8.20
All SEASONS	XP_005601929	alpha-2-HS-glycoprotein [Equus caballus]	363	38.68	5.66	1.000	33.75	8	36.36	43		UP_KEYWORDS	Sulfation	2	3.921568627	0.008583371	100034189, 100069774	46	3	15684	227.30	0.44	0.06	8.49		GOTERM_CC_DIRECT	GO:0031012~extracellular matrix	4	7.843137255	0.002537329	100068067, 100071701, 100034172, 100056744	45	84	13544	14.33	0.12	0.01	2.42		GOTERM_MF_DIRECT	GO:0008035~high-density lipoprotein particle binding	2	3.921568627	0.018483779	100062583, 100066043	43	5	11279	104.92
All SEASONS	XP_005600608	inter-alpha-trypsin inhibitor heavy chain H4 isoform X1 [Equus caballus]	984	108.96	6.67	1.000	22.65	6	8.74	12		UP_KEYWORDS	Serine protease	3	5.882352941	0.02364574	100051124, 100050531, 100057521	46	83	15684	12.32	0.80	0.14	21.82		GOTERM_CC_DIRECT	GO:0034364~high-density lipoprotein particle	2	3.921568627	0.041437252	100062583, 100062506	45	13	13544	46.30	0.88	0.16	33.48		GOTERM_MF_DIRECT	GO:0004866~endopeptidase inhibitor activity	2	3.921568627	0.029413509	100060539, 100068067	43	8	11279	65.58
All SEASONS	XP_003365492	heparin cofactor 2 [Equus caballus]	496	56.64	6.51	1.000	12.56	3	9.68	6		UP_KEYWORDS	Kringle	2	3.921568627	0.033903539	100050531, 100057521	46	12	15684	56.83	0.90	0.18	29.87		GOTERM_CC_DIRECT	GO:0009897~external side of plasma membrane	3	5.882352941	0.084291671	100147221, 100062017, 100069774	45	149	13544	6.06	0.99	0.29	57.18
All SEASONS	XP_003364583	fibrinogen beta chain [Equus caballus]	495	56.20	8.10	1.000	59.05	14	46.06	32		UP_KEYWORDS	Transport	5	9.803921569	0.052202633	100034176, 100062583, 100062506, 100055123, 100066043	46	493	15684	3.46	0.97	0.24	42.40																Additional GO Analyses
All SEASONS	XP_003363176	tetranectin [Equus caballus]	202	22.24	5.19	1.000	8.01	2	17.33	9		UP_KEYWORDS	Methylation	2	3.921568627	0.053158818	100034206, 100034176	46	19	15684	35.89	0.98	0.23	42.99		Additional GO Analyses														Category	Term	Count	%	PValue	Genes	List Total	Pop Hits	Pop Total	Fold Enrichment
All SEASONS	XP_001916967	inter-alpha-trypsin inhibitor heavy chain H2 [Equus caballus]	946	106.28	6.64	1.000	48.40	12	18.92	24		UP_KEYWORDS	Cleavage on pair of basic residues	2	3.921568627	0.053158818	100034206, 100034077	46	19	15684	35.89	0.98	0.23	42.99		Category	Term	Count	%	PValue	Genes	List Total	Pop Hits	Pop Total	Fold Enrichment	Bonferroni	Benjamini	FDR		GOTERM_MF_ALL	GO:0061134~peptidase regulator activity	18	35.29411765	2.47E-22	100060539, 100066476, 100068133, 100034189, 100051474, 100065068, 100065007, 100065158, 100070004, 100068086, 100068067, 100059906, 100060087, 100051766, 100629879, 100061173, 100065191, 100056744	43	139	11279	33.96720763
All SEASONS	XP_001915589	complement C3 [Equus caballus]	1662	185.66	6.37	1.000	163.07	40	36.16	134		UP_KEYWORDS	Hormone	2	3.921568627	0.066682322	100052147, 100034077	46	24	15684	28.41	0.99	0.27	50.83		GOTERM_CC_ALL	GO:0072562~blood microparticle	24	47.05882353	1.22E-42	100054939, 100066476, 100068133, 100057521, 100034189, 100055671, 100059034, 100051474, 100062506, 100055123, 100070004, 100066043, 100034206, 100068067, 100059906, 100060087, 100062583, 100065526, 100051766, 100147221, 100034172, 100061173, 100058573, 100069774	45	71	13544	101.7389671	1.64E-40	1.64E-40	1.43E-39		GOTERM_MF_ALL	GO:0004866~endopeptidase inhibitor activity	17	33.33333333	2.88E-22	100060539, 100066476, 100068133, 100051474, 100065068, 100065007, 100065158, 100070004, 100068086, 100068067, 100059906, 100060087, 100051766, 100629879, 100061173, 100065191, 100056744	43	110	11279	40.53763214
All SEASONS	XP_001914833	fibrinogen gamma chain [Equus caballus]	437	49.75	5.31	1.000	42.00	11	30.89	30																GOTERM_CC_ALL	GO:0005615~extracellular space	39	76.47058824	5.04E-39	100054939, 100060539, 100068133, 100067197, 100034176, 100071701, 100055671, 100051474, 100065158, 100070004, 100052147, 100068086, 100059906, 100060087, 100062583, 100147221, 100034172, 100065532, 100069774, 100065191, 100630686, 100056744, 100066476, 100057521, 100034189, 100059034, 100065007, 100065068, 100062506, 100055123, 100066043, 100068067, 100034206, 100629879, 100051766, 100065526, 100…	45	905	13544	12.97031308	6.81E-37	3.40E-37	5.91E-36		GOTERM_MF_ALL	GO:0061135~endopeptidase regulator activity	17	33.33333333	6.11E-22	100060539, 100066476, 100068133, 100051474, 100065068, 100065007, 100065158, 100070004, 100068086, 100068067, 100059906, 100060087, 100051766, 100629879, 100061173, 100065191, 100056744	43	115	11279	38.77512639
All SEASONS	XP_001504386	alpha-2-antiplasmin [Equus caballus]	491	54.58	5.72	1.000	21.49	5	18.74	12																GOTERM_CC_ALL	GO:0005576~extracellular region	42	82.35294118	1.33E-23	100054939, 100060539, 100068133, 100067197, 100034176, 100071701, 100055671, 100051474, 100065158, 100070004, 100052147, 100068086, 100050531, 100051124, 100059906, 100060087, 100062583, 100147221, 100034172, 100065532, 100067869, 100069774, 100065191, 100630686, 100056744, 100066476, 100057521, 100034189, 100059034, 100065068, 100065007, 100062506, 100055123, 100066043, 100068067, 100034206, 100…	45	3044	13544	4.152781428	1.79E-21	5.97E-22	1.56E-20		GOTERM_MF_ALL	GO:0030414~peptidase inhibitor activity	17	33.33333333	9.43E-22	100060539, 100066476, 100068133, 100051474, 100065068, 100065007, 100065158, 100070004, 100068086, 100068067, 100059906, 100060087, 100051766, 100629879, 100061173, 100065191, 100056744	43	118	11279	37.78931809
All SEASONS	XP_001504173	vitronectin [Equus caballus]	485	54.85	5.05	1.000	14.27	3	9.28	20																GOTERM_CC_ALL	GO:0044421~extracellular region part	39	76.47058824	2.75E-20	100054939, 100060539, 100068133, 100067197, 100034176, 100071701, 100055671, 100051474, 100065158, 100070004, 100052147, 100068086, 100059906, 100060087, 100062583, 100147221, 100034172, 100065532, 100069774, 100065191, 100630686, 100056744, 100066476, 100057521, 100034189, 100059034, 100065007, 100065068, 100062506, 100055123, 100066043, 100068067, 100034206, 100629879, 100051766, 100065526, 100…	45	2851	13544	4.117198644	3.71E-18	9.26E-19	3.22E-17		GOTERM_MF_ALL	GO:0004867~serine-type endopeptidase inhibitor activity	13	25.49019608	1.55E-18	100066476, 100051474, 100065007, 100065068, 100065158, 100070004, 100059906, 100060087, 100051766, 100629879, 100061173, 100065191, 100056744	43	60	11279	56.83217054
All SEASONS	XP_001503846	apolipoprotein A-II [Equus caballus]	100	11.26	8.81	1.000	24.51	6	47.00	19																GOTERM_CC_ALL	GO:1903561~extracellular vesicle	32	62.74509804	6.32E-16	100054939, 100068133, 100067197, 100071701, 100055671, 100051474, 100070004, 100052147, 100068086, 100059906, 100060087, 100062583, 100147221, 100034172, 100069774, 100630686, 100056744, 100066476, 100057521, 100034189, 100059034, 100065007, 100062506, 100055123, 100066043, 100034206, 100068067, 100629879, 100065526, 100051766, 100061173, 100058573	45	2134	13544	4.513256274	8.99E-14	1.80E-14	7.77E-13		GOTERM_MF_ALL	GO:0004857~enzyme inhibitor activity	18	35.29411765	1.84E-18	100060539, 100066476, 100068133, 100051474, 100065068, 100065007, 100065158, 100070004, 100066043, 100068086, 100068067, 100059906, 100060087, 100051766, 100629879, 100061173, 100065191, 100056744	43	232	11279	20.3510425
All SEASONS	XP_001502503	apolipoprotein A-IV [Equus caballus]	381	43.21	5.44	1.000	22.10	6	22.31	10																GOTERM_CC_ALL	GO:0043230~extracellular organelle	32	62.74509804	6.40E-16	100054939, 100068133, 100067197, 100071701, 100055671, 100051474, 100070004, 100052147, 100068086, 100059906, 100060087, 100062583, 100147221, 100034172, 100069774, 100630686, 100056744, 100066476, 100057521, 100034189, 100059034, 100065007, 100062506, 100055123, 100066043, 100034206, 100068067, 100629879, 100065526, 100051766, 100061173, 100058573	45	2135	13544	4.511142337	8.99E-14	1.50E-14	7.77E-13		GOTERM_MF_ALL	GO:0030234~enzyme regulator activity	22	43.1372549	3.21E-16	100060539, 100066476, 100068133, 100034189, 100051474, 100065068, 100065007, 100065158, 100062506, 100070004, 100066043, 100068086, 100068067, 100059906, 100060087, 100629879, 100062583, 100051766, 100065532, 100061173, 100065191, 100056744	43	611	11279	9.444600921
All SEASONS	XP_001502426	apolipoprotein C-II [Equus caballus]	101	11.17	4.51	1.000	13.22	3	36.63	9																GOTERM_CC_ALL	GO:0070062~extracellular exosome	31	60.78431373	7.12E-15	100054939, 100068133, 100067197, 100071701, 100055671, 100051474, 100070004, 100052147, 100068086, 100059906, 100060087, 100062583, 100147221, 100034172, 100069774, 100630686, 100066476, 100057521, 100034189, 100059034, 100065007, 100062506, 100055123, 100066043, 100034206, 100068067, 100629879, 100065526, 100051766, 100061173, 100058573	45	2123	13544	4.39487099	9.59E-13	1.37E-13	8.33E-12		GOTERM_MF_ALL	GO:0098772~molecular function regulator	22	43.1372549	1.80E-13	100060539, 100066476, 100068133, 100034189, 100051474, 100065068, 100065007, 100065158, 100062506, 100070004, 100066043, 100068086, 100068067, 100059906, 100060087, 100629879, 100062583, 100051766, 100065532, 100061173, 100065191, 100056744	43	837	11279	6.894445834
All SEASONS	XP_001500552	plasminogen isoform X1 [Equus caballus]	811	91.05	6.34	1.000	22.63	6	12.45	13																GOTERM_CC_ALL	GO:0031988~membrane-bounded vesicle	32	62.74509804	5.99E-14	100054939, 100068133, 100067197, 100071701, 100055671, 100051474, 100070004, 100052147, 100068086, 100059906, 100060087, 100062583, 100147221, 100034172, 100069774, 100630686, 100056744, 100066476, 100057521, 100034189, 100059034, 100065007, 100062506, 100055123, 100066043, 100034206, 100068067, 100629879, 100065526, 100051766, 100061173, 100058573	45	2495	13544	3.860236028	8.08E-12	1.01E-12	7.02E-11		GOTERM_MF_ALL	GO:0005496~steroid binding	5	9.803921569	4.94E-05	100054939, 100062583, 100065007, 100062506, 100066043	43	55	11279	23.84566596
All SEASONS	XP_001499389	kininogen-1 isoform X2 [Equus caballus]	429	47.91	5.17	1.000	31.46	8	26.81	19																GOTERM_CC_ALL	GO:0031982~vesicle	32	62.74509804	1.75E-13	100054939, 100068133, 100067197, 100071701, 100055671, 100051474, 100070004, 100052147, 100068086, 100059906, 100060087, 100062583, 100147221, 100034172, 100069774, 100630686, 100056744, 100066476, 100057521, 100034189, 100059034, 100065007, 100062506, 100055123, 100066043, 100034206, 100068067, 100629879, 100065526, 100051766, 100061173, 100058573	45	2591	13544	3.717209143	2.36E-11	2.62E-12	2.05E-10		GOTERM_MF_ALL	GO:0060228~phosphatidylcholine-sterol O-acyltransferase activator activity	3	5.882352941	1.34E-04	100062583, 100062506, 100066043	43	5	11279	157.3813953
All SEASONS	XP_001499173	alpha-2-macroglobulin [Equus caballus]	1476	163.89	6.24	1.000	121.20	31	31.64	83																GOTERM_CC_ALL	GO:1990777~lipoprotein particle	5	9.803921569	6.79E-07	100062583, 100034172, 100065532, 100062506, 100066043	45	22	13544	68.4040404	9.17E-05	9.17E-06	7.96E-04		GOTERM_MF_ALL	GO:0017127~cholesterol transporter activity	3	5.882352941	8.73E-04	100062583, 100062506, 100066043	43	12	11279	65.5755814
All SEASONS	XP_001498388	plasma protease C1 inhibitor [Equus caballus]	476	52.57	7.01	1.000	18.46	5	19.75	6																GOTERM_CC_ALL	GO:0034358~plasma lipoprotein particle	5	9.803921569	6.79E-07	100062583, 100034172, 100065532, 100062506, 100066043	45	22	13544	68.4040404	9.17E-05	9.17E-06	7.96E-04		GOTERM_MF_ALL	GO:0031210~phosphatidylcholine binding	3	5.882352941	0.001028793	100062583, 100062506, 100066043	43	13	11279	60.5313059
All SEASONS	XP_001497860	haptoglobin [Equus caballus]	347	38.42	5.52	1.000	70.88	17	48.41	118																GOTERM_CC_ALL	GO:0032994~protein-lipid complex	5	9.803921569	9.82E-07	100062583, 100034172, 100065532, 100062506, 100066043	45	24	13544	62.7037037	1.33E-04	1.20E-05	0.001150924		GOTERM_MF_ALL	GO:0015248~sterol transporter activity	3	5.882352941	0.001378389	100062583, 100062506, 100066043	43	15	11279	52.46046512
All SEASONS	XP_001496277	membrane primary amine oxidase isoform X2 [Equus caballus]	762	84.17	5.73	1.000	13.14	3	7.09	5																GOTERM_CC_ALL	GO:0005577~fibrinogen complex	4	7.843137255	1.11E-06	100034189, 100060087, 100147221, 100069774	45	7	13544	171.9873016	1.50E-04	1.25E-05	0.00130079		GOTERM_MF_ALL	GO:0070405~ammonium ion binding	3	5.882352941	0.002464978	100062583, 100062506, 100066043	43	20	11279	39.34534884
All SEASONS	XP_001495232	transthyretin [Equus caballus]	147	15.83	5.22	1.000	30.57	7	63.27	23																GOTERM_CC_ALL	GO:0042627~chylomicron	4	7.843137255	2.65E-06	100062583, 100065532, 100062506, 100066043	45	9	13544	133.7679012	3.58E-04	2.75E-05	0.003107715		GOTERM_MF_ALL	GO:0008201~heparin binding	4	7.843137255	0.004095888	100034189, 100061173, 100630686, 100056744	43	87	11279	12.05987704
All SEASONS	XP_001492943	complement C4-A [Equus caballus]	1744	192.33	6.81	1.000	75.46	19	18.92	47																GOTERM_CC_ALL	GO:0034364~high-density lipoprotein particle	4	7.843137255	2.11E-05	100062583, 100034172, 100062506, 100066043	45	17	13544	70.81830065	0.002840801	2.03E-04	0.024702223		GOTERM_MF_ALL	GO:0015485~cholesterol binding	3	5.882352941	0.005156786	100062583, 100062506, 100066043	43	29	11279	27.13472334
All SEASONS	XP_001492602	complement factor B [Equus caballus]	768	85.91	6.73	1.000	73.03	17	31.77	62																GOTERM_CC_ALL	GO:0034366~spherical high-density lipoprotein particle	3	5.882352941	1.03E-04	100062583, 100034172, 100066043	45	5	13544	180.5866667	0.013744137	9.22E-04	0.120112843		GOTERM_MF_ALL	GO:0032934~sterol binding	3	5.882352941	0.006255619	100062583, 100062506, 100066043	43	32	11279	24.59084302
All SEASONS	XP_001492576	inter-alpha-trypsin inhibitor heavy chain H1 isoform X3 [Equus caballus]	908	100.94	6.57	1.000	52.80	14	19.49	30																GOTERM_CC_ALL	GO:0034361~very-low-density lipoprotein particle	3	5.882352941	4.57E-04	100062583, 100062506, 100066043	45	10	13544	90.29333333	0.059786181	0.003845584	0.533934415		GOTERM_MF_ALL	GO:0070653~high-density lipoprotein particle receptor binding	2	3.921568627	0.007433931	100062583, 100066043	43	2	11279	262.3023256
All SEASONS	XP_001490892	prothrombin [Equus caballus]	622	70.22	5.49	1.000	34.95	9	23.79	21																GOTERM_CC_ALL	GO:0034385~triglyceride-rich lipoprotein particle	3	5.882352941	5.57E-04	100062583, 100062506, 100066043	45	11	13544	82.08484848	0.072438098	0.004413511	0.650889447		GOTERM_MF_ALL	GO:0004869~cysteine-type endopeptidase inhibitor activity	3	5.882352941	0.007871304	100068067, 100068133, 100068086	43	36	11279	21.85852713
All SEASONS	XP_001489797	afamin isoform X1 [Equus caballus]	604	68.81	5.38	1.000	49.72	13	31.79	32																GOTERM_CC_ALL	GO:0031091~platelet alpha granule	3	5.882352941	0.001054332	100147221, 100069774, 100056744	45	15	13544	60.19555556	0.132734293	0.007880445	1.229103878		GOTERM_MF_ALL	GO:0005507~copper ion binding	3	5.882352941	0.009193164	100065718, 100062506, 100058573	43	39	11279	20.17710197
All SEASONS	XP_001489400	vitamin D-binding protein [Equus caballus]	488	54.27	5.35	1.000	99.08	22	56.15	111																GOTERM_CC_ALL	GO:0031012~extracellular matrix	6	11.76470588	0.002841076	100068067, 100034189, 100071701, 100059034, 100034172, 100056744	45	302	13544	5.979690949	0.318930679	0.020012366	3.280519682		GOTERM_MF_ALL	GO:0005539~glycosaminoglycan binding	4	7.843137255	0.009970283	100034189, 100061173, 100630686, 100056744	43	120	11279	8.743410853
All SEASONS	XP_001489154	fibronectin isoform X1 [Equus caballus]	2477	272.03	5.29	1.000	80.96	21	14.98	41																GOTERM_CC_ALL	GO:0009986~cell surface	7	13.7254902	0.003981255	100060087, 100147221, 100062017, 100034172, 100062506, 100069774, 100056744	45	472	13544	4.463653484	0.416401576	0.026567806	4.569144526		GOTERM_MF_ALL	GO:0043178~alcohol binding	3	5.882352941	0.011098362	100062583, 100062506, 100066043	43	43	11279	18.30016225
All SEASONS	XP_001488384	protein AMBP [Equus caballus]	352	38.97	6.80	1.000	15.35	4	12.78	12																GOTERM_CC_ALL	GO:0009897~external side of plasma membrane	4	7.843137255	0.013818413	100147221, 100062017, 100069774, 100056744	45	155	13544	7.767168459	0.847180043	0.085567965	15.05215994		GOTERM_MF_ALL	GO:0070325~lipoprotein particle receptor binding	2	3.921568627	0.011130639	100062583, 100066043	43	3	11279	174.8682171
All SEASONS	NP_001304178	alpha-1-antiproteinase 2-like precursor [Equus caballus]	421	46.79	5.14	1.000	63.86	14	38.00	65																GOTERM_CC_ALL	GO:0030141~secretory granule	4	7.843137255	0.01454386	100147221, 100034172, 100069774, 100056744	45	158	13544	7.619690577	0.861632065	0.085979035	15.78187578		GOTERM_MF_ALL	GO:0004252~serine-type endopeptidase activity	4	7.843137255	0.011873504	100051124, 100050531, 100057521, 100067869	43	128	11279	8.196947674
All SEASONS	NP_001075972	serum albumin precursor [Equus caballus]	607	68.54	5.92	1.000	241.13	54	65.90	659																GOTERM_CC_ALL	GO:0099503~secretory vesicle	4	7.843137255	0.037611003	100147221, 100034172, 100069774, 100056744	45	228	13544	5.280311891	0.994346237	0.201498847	36.20188002		GOTERM_MF_ALL	GO:1901681~sulfur compound binding	4	7.843137255	0.013699426	100034189, 100061173, 100630686, 100056744	43	135	11279	7.771920758
All SEASONS	NP_001075422	gelsolin [Equus caballus]	731	80.76	5.50	1.000	35.40	9	25.03	16																GOTERM_CC_ALL	GO:0098552~side of membrane	4	7.843137255	0.064930818	100147221, 100062017, 100069774, 100056744	45	285	13544	4.224249513	0.999884148	0.314517996	54.48227112		GOTERM_MF_ALL	GO:0008289~lipid binding	6	11.76470588	0.016300501	100034206, 100054939, 100062583, 100065007, 100062506, 100066043	43	403	11279	3.905245542
All SEASONS	NP_001075415	serotransferrin precursor [Equus caballus]	706	77.95	6.54	1.000	242.07	56	71.53	827																GOTERM_CC_ALL	GO:0016023~cytoplasmic, membrane-bounded vesicle	5	9.803921569	0.080920824	100147221, 100062583, 100034172, 100069774, 100056744	45	506	13544	2.974088713	0.999988711	0.365975849	62.81562949		GOTERM_MF_ALL	GO:0008236~serine-type peptidase activity	4	7.843137255	0.018125815	100051124, 100050531, 100057521, 100067869	43	150	11279	6.994728682
All SEASONS	NP_001075413	clusterin precursor [Equus caballus]	449	52.10	5.72	1.000	15.70	4	14.25	9																														GOTERM_MF_ALL	GO:0008035~high-density lipoprotein particle binding	2	3.921568627	0.018483779	100062583, 100066043	43	5	11279	104.9209302
All SEASONS	NP_001075379	inhibin alpha chain precursor [Equus caballus]	367	39.43	7.66	1.000	10.88	3	16.08	5																														GOTERM_MF_ALL	GO:0017171~serine hydrolase activity	4	7.843137255	0.019096039	100051124, 100050531, 100057521, 100067869	43	153	11279	6.857577139
All SEASONS	ENSECAP00000007499	intraflagellar transport 140(IFT140)	1463	165.4802679	5.579589844	0.955113999	3.94973278	1	1.093643199	12																														GOTERM_MF_ALL	GO:0008047~enzyme activator activity	5	9.803921569	0.021525032	100034189, 100062583, 100065532, 100062506, 100066043	43	287	11279	4.569726927
All SEASONS	ENSECAP00000009723	alpha-1-antitrypsin(SPI2)	421	46.85596366	5.008300781	0.991903132	55.90718198	12	38.47980998	67																														GOTERM_MF_ALL	GO:0005319~lipid transporter activity	3	5.882352941	0.032429728	100062583, 100062506, 100066043	43	76	11279	10.35403917
All SEASONS	ENSECAP00000010483	ceruloplasmin(CP)	1068	121.8552581	5.274902344	1	117.4010212	28	37.45318352	98																														GOTERM_MF_ALL	GO:0071814~protein-lipid complex binding	2	3.921568627	0.064994698	100062583, 100066043	43	18	11279	29.14470284
All SEASONS	ENSECAP00000012399	alpha-1-antiproteinase 2-like(LOC100065191)	421	46.87816599	5.224121094	1	68.17248583	15	39.19239905	93																														GOTERM_MF_ALL	GO:0071813~lipoprotein particle binding	2	3.921568627	0.064994698	100062583, 100066043	43	18	11279	29.14470284
All SEASONS	ENSECAP00000012479	heparan sulfate proteoglycan 2(HSPG2)	4393	467.9216802	6.011230469	1	85.0297246	22	7.147735033	46
All SEASONS	ENSECAP00000013972	serpin family E member 2(SERPINE2)	397	44.04724196	9.935058594	1	32.90842009	9	27.70780856	23
All SEASONS	ENSECAP00000014609	interleukin 31 receptor A(IL31RA)	729	82.46337939	5.059082031	0.918655248	3.581545115	1	2.743484225	3
All SEASONS	ENSECAP00000017379	alpha-1-antiproteinase 2-like(LOC100065068)	421	46.72482211	5.020996094	0.996162812	47.50180936	10	30.16627078	53
FO/SU	XP_001496318	membrane primary amine oxidase isoform X1 [Equus caballus]	763	84.67306962	5.922363281	0.992893186	10.54215002	3	6.553079948	3
FO/SU	NP_001108005	alpha-1-antiproteinase 2 precursor [Equus caballus]	421	46.89505857	5.135253906	0.979835739	56.51522589	12	39.19239905	66
FO/SU	NP_001075378	inhibin beta A chain precursor [Equus caballus]	426	47.66110554	7.591308594	0.997594251	10.47166276	3	12.91079812	6
SAN/FO	NP_001333146	keratin 75 [Equus caballus]	549	59.20065149	8.323730469	0.997677066	9.199840546	2	4.371584699	7
SAN/FO	NP_001333133	keratin 4 [Equus caballus]	607	64.82474921	7.752441406	0.998197523	8.440633535	2	3.789126853	4
SAN/FO	ENSECAP00000017139	calmodulin binding transcription activator 2(CAMTA2)	1205	131.5317575	6.976074219	0.474182921	3.213470459	1	1.32780083	2
SAN/SOV/FO	NP_001093235	7-51 putative nonclassical MHC class I antigen precursor [Equus caballus]	359	40.21	5.38	0.998	11.95	3	12.26	10
SAN/SOV/FO	NP_001075419	complement component C9 precursor [Equus caballus]	547	61.96	5.20	1.000	18.76	5	10.79	8
SAN/SOV/SU	XP_014593981	liver carboxylesterase isoform X2 [Equus caballus]	597	65.12	5.58	0.920	7.42	2	5.19	3
SAN/SOV/SU	XP_005607860	fibrinogen alpha chain [Equus caballus]	975	104.71	5.91	1.000	48.13	12	19.49	41
SAN/SOV/SU	XP_001488234	alpha-1-acid glycoprotein 2 [Equus caballus]	201	23.15	5.48	0.652	4.59	1	8.96	4
SAN/SOV/SU	XP_001488181	alpha-1-acid glycoprotein 2 [Equus caballus]	201	23.08	4.94	1.000	15.48	4	25.87	10
SAN/SOV/SU	NP_001333128	keratin 1 [Equus caballus]	626	64.729746	7.796386719	0.997436619	7.835539818	2	3.833865815	5
SOV/FO	XP_014591249	protein Z-dependent protease inhibitor [Equus caballus]	458	51.59297702	6.265136719	0.999692939	7.440186739	2	6.550218341	3
SOV/FO	XP_005601424	carboxypeptidase B2 [Equus caballus]	423	48.5042626	6.756347656	0.990526982	3.883315325	1	3.546099291	2
SOV/FO	XP_001493453	serum paraoxonase/arylesterase 1 [Equus caballus]	355	40.13947583	5.198730469	0.999820253	8.841727972	2	8.732394366	5
SOV/FO	XP_001491754	complement factor H isoform X1 [Equus caballus]	1250	141.5836797	7.239746094	0.999871459	7.290053606	2	2.88	4
SOV/FO	NP_001075420	retinol-binding protein 4 precursor [Equus caballus]	201	22.98914359	5.147949219	0.990927017	4.750823975	1	8.955223881	4
SOV/FO	NP_001075249	lumican precursor [Equus caballus]	341	38.8009001	6.227050781	0.990976759	4.028567314	1	5.278592375	2
SOV/SU	XP_005605484	alpha-1-antichymotrypsin [Equus caballus]	422	46.66499578	4.767089844	0.99999905	11.48825788	3	11.61137441	6
SOV/SU	NP_001333066	keratin 6B [Equus caballus]	562	59.83299321	7.942871094	0.999917342	10.91607547	3	5.871886121	7
SOV/SU/FO	XP_001501882	neuron navigator 2 isoform X4 [Equus caballus]	2428	259.6816837	9.275878906	0.82521531	3.847095966	1	0.823723229	2
SOV/SU/FO	NP_001137426	pigment epithelium-derived factor precursor [Equus caballus]	417	46.10507776	6.290527344	0.999999795	14.0107553	4	12.94964029	5
SOV/SU/FO	NP_001075389	BPI fold-containing family A member 2 precursor [Equus caballus]	249	26.86430392	4.602050781	0.99999836	11.8691504	3	16.06425703	4
SOV/SU/FO	ENSECAP00000018005	keratin 10B(KRT10B)	596	61.56242994	4.894042969	1	26.22565269	7	13.75838926	10
UNIQUE FO	XP_014592983	complement component C8 alpha chain [Equus caballus]	568	63.86	5.31	0.9997	7.34	2	5.46	2
UNIQUE FO	XP_001499312	transcriptional repressor NF-X1 isoform X1 [Equus caballus]	1118	123.20	8.09	0.8447	3.27	1	1.79	2
UNIQUE FO	XP_001492582	C4b-binding protein alpha chain [Equus caballus]	602	67.38	6.13	0.9999	7.60	2	4.98	3
UNIQUE FO	NP_001157490	hemoglobin subunit beta [Equus caballus]	147	16.11	6.55	0.9551	3.78	1	12.93	2
UNIQUE FO	NP_001108630	glutathione peroxidase 3 precursor [Equus caballus]	226	25.35	8.38	0.9829	3.22	1	3.54	2
UNIQUE FO	ENSECAP00000012950	reticulon-1(LOC102148078)	366	39.54	4.50	0.6047	3.29	1	6.28	2
UNIQUE SAN	NP_001333005	keratin 10 [Equus caballus]	559	57.0439526	4.830566406	0.999437689	6.37349987	2	3.577817531	2
UNIQUE SOV	XP_001504484	keratin, type II cytoskeletal 73 [Equus caballus]	540	58.5664288	7.693847656	0.534658132	7.025014877	2	4.259259259	2
UNIQUE SOV	XP_001504447	keratin, type II cytoskeletal 5-like [Equus caballus]	521	56.87661942	8.045410156	0.999915966	12.23951459	3	6.333973129	8
UNIQUE SOV	ENSECAP00000013036	armadillo repeat containing 4(ARMC4)	1045	116.2560483	6.150878906	0.952125791	3.673768997	1	1.148325359	3
UNIQUE SU	XP_005599640	versican core protein isoform X1 [Equus caballus]	3400	370.8124206	4.284667969	0.995170389	6.870850801	2	1.029411765	3
UNIQUE SU	XP_001917127	coagulation factor XII [Equus caballus]	614	67.17464607	7.518066406	0.999857878	7.877618313	2	5.048859935	2
UNIQUE SU	NP_001271464	immunoglobulin J chain precursor [Equus caballus]	158	17.82284876	4.932128906	0.990371776	4.210706234	1	9.493670886	3
[truncated: 2 more columns]

## Sheet: Shared_Protein_Analyses_(PPI)
46 nodes PPI enrichment p-value <1x10-16									String Kmeans clusters
							#cluster name	cluster color	gene count	protein name	protein identifier	protein description
							Cluster_1	Green	35	SERPING1	9796.ENSECAP00000008891	Serpin peptidase inhibitor, clade G (C1 inhibitor), member 1
							Cluster_1	Green	35	GC	9796.ENSECAP00000008681	Group-specific component (vitamin D binding protein)
							Cluster_1	Green	35	INHA	9796.ENSECAP00000013503	Inhibin alpha chain precursor ; Inhibins and activins inhibit and activate, respectively, the secretion of follitropin by the pituitary gland. Inhibins/activins are involved in regulating a number of diverse functions such as hypothalamic and pituitary hormone secretion, gonadal hormone secretion, germ cell development and maturation, erythroid differentiation, insulin secretion, nerve cell survi…
							Cluster_1	Green	35	SERPINE2	9796.ENSECAP00000013972	Serpin peptidase inhibitor, clade E (nexin, plasminogen activator inhibitor type 1), member 2
							Cluster_1	Green	35	AGT	9796.ENSECAP00000013428	Angiotensinogen (serpin peptidase inhibitor, clade A, member 8)
							Cluster_1	Green	35	APOA4	9796.ENSECAP00000003670	Apolipoprotein A-IV
							Cluster_1	Green	35	CP	9796.ENSECAP00000010483	Ceruloplasmin (ferroxidase)
							Cluster_1	Green	35	HPX	9796.ENSECAP00000014242	Hemopexin; Binds heme and transports it to the liver for breakdown and iron recovery, after which the free hemopexin returns to the circulation
							Cluster_1	Green	35	ENSECAG00000013389	9796.ENSECAP00000011386	Uncharacterized protein
							Cluster_1	Green	35	F2	9796.ENSECAP00000009701	Coagulation factor II (thrombin); Thrombin, which cleaves bonds after Arg and Lys, converts fibrinogen to fibrin and activates factors V, VII, VIII, XIII, and, in complex with thrombomodulin, protein C. Functions in blood homeostasis, inflammation and wound healing
							Cluster_1	Green	35	A2M	9796.ENSECAP00000010822	Alpha-2-macroglobulin
							Cluster_1	Green	35	CLU	9796.ENSECAP00000005450	Clusterin Clusterin beta chain Clusterin alpha chain; Functions as extracellular chaperone that prevents aggregation of nonnative proteins. Prevents stress-induced aggregation of blood plasma proteins. Inhibits formation of amyloid fibrils by APP, APOC2, B2M, CALCA, CSN3, SNCA and aggregation-prone LYZ variants (in vitro). Does not require ATP. Maintains partially unfolded proteins in a state app…
							Cluster_1	Green	35	FETUB	9796.ENSECAP00000003687	Fetuin B
							Cluster_1	Green	35	SERPINA6	9796.ENSECAP00000012843	Serpin peptidase inhibitor, clade A (alpha-1 antiproteinase, antitrypsin), member 6
							Cluster_1	Green	35	SPI2	9796.ENSECAP00000009723	Alpha-1-antiproteinase 2 precursor ; Inhibitor of serine proteases
							Cluster_1	Green	35	Spi2-8	9796.ENSECAP00000017379	Uncharacterized protein
							Cluster_1	Green	35	HSPG2	9796.ENSECAP00000012479	Heparan sulfate proteoglycan 2
							Cluster_1	Green	35	CFB	9796.ENSECAP00000010339	Uncharacterized protein
							Cluster_1	Green	35	AFM	9796.ENSECAP00000019964	Afamin
							Cluster_1	Green	35	AHSG	9796.ENSECAP00000012774	alpha-2-HS-glycoprotein
							Cluster_1	Green	35	FGG	9796.ENSECAP00000006553	Fibrinogen gamma chain
							Cluster_1	Green	35	FGB	9796.ENSECAP00000008406	Fibrinogen beta chain
							Cluster_1	Green	35	C4A	9796.ENSECAP00000007506	Uncharacterized protein
							Cluster_1	Green	35	TTR	9796.ENSECAP00000013533	Transthyretin; Thyroid hormone-binding protein. Probably transports thyroxine from the bloodstream to the brain
							Cluster_1	Green	35	SERPINC1	9796.ENSECAP00000012335	Serpin peptidase inhibitor, clade C (antithrombin), member 1
							Cluster_1	Green	35	IL31RA	9796.ENSECAP00000014609	Interleukin 31 receptor A
							Cluster_1	Green	35	ENSECAG00000014414	9796.ENSECAP00000012338	Uncharacterized protein
							Cluster_1	Green	35	SERPIND1	9796.ENSECAP00000011734	Serpin peptidase inhibitor, clade D (heparin cofactor), member 1
							Cluster_1	Green	35	AZGP1	9796.ENSECAP00000012712	Alpha-2-glycoprotein 1, zinc-binding
							Cluster_1	Green	35	ITIH2	9796.ENSECAP00000015909	Inter-alpha-trypsin inhibitor heavy chain 2
							Cluster_1	Green	35	ENSECAG00000024571	9796.ENSECAP00000022168	Uncharacterized protein
							Cluster_1	Green	35	IFT140	9796.ENSECAP00000007499	Intraflagellar transport 140 homolog (Chlamydomonas)
							Cluster_1	Green	35	ITIH1	9796.ENSECAP00000022393	Inter-alpha-trypsin inhibitor heavy chain 1
							Cluster_1	Green	35	CLEC3B	9796.ENSECAP00000004386	C-type lectin domain family 3, member B
							Cluster_1	Green	35	AOC3	9796.ENSECAP00000005714	Amine oxidase
							Cluster_2	Blue	7	SERPINF2	9796.ENSECAP00000019322	Serpin peptidase inhibitor, clade F (alpha-2 antiplasmin, pigment epithelium derived factor), member 2
							Cluster_2	Blue	7	VTN	9796.ENSECAP00000013752	Uncharacterized protein
							Cluster_2	Blue	7	AMBP	9796.ENSECAP00000006616	Alpha-1-microglobulin/bikunin precursor; This inhibitory fragment, released from native ITI after limited proteolysis with trypsin, contains two homologous domains. Whereas the second domain is a strong inhibitor of trypsin, the first domain interacts weakly with PMN-granulocytic elastase and not at all with pancreatic elastase
							Cluster_2	Blue	7	ENSECAG00000000339	9796.ENSECAP00000005652	Uncharacterized protein
							Cluster_2	Blue	7	FN1	9796.ENSECAP00000005223	Fibronectin 1; Fibronectins bind cell surfaces and various compounds including collagen, fibrin, heparin, DNA, and actin. Fibronectins are involved in cell adhesion, cell motility, opsonization, wound healing, and maintenance of cell shape. Involved in osteoblast compaction through the fibronectin fibrillogenesis cell-mediated matrix assembly process, essential for osteoblast mineralization. Part…
							Cluster_2	Blue	7	ALB	9796.ENSECAP00000009171	Serum albumin precursor ; Serum albumin, the main protein of plasma, has a good binding capacity for water, Ca(2+), Na(+), K(+), fatty acids, hormones, bilirubin and drugs. Its main function is the regulation of the colloidal osmotic pressure of blood. Major zinc transporter in plasma, typically binds about 80% of all plasma zinc
							Cluster_2	Blue	7	PLG	9796.ENSECAP00000006627	Plasminogen; Plasmin dissolves the fibrin of blood clots and acts as a proteolytic factor in a variety of other processes including embryonic development, tissue remodeling, tumor invasion, and inflammation. In ovulation, weakens the walls of the Graafian follicle. It activates the urokinase-type plasminogen activator, collagenases and several complement zymogens, such as C1 and C5. Cleavage of f…
							Cluster_3	Red	4	APOC2	9796.ENSECAP00000011918	Apolipoprotein C-II
							Cluster_3	Red	4	APOA2	9796.ENSECAP00000008027	Apolipoprotein A-II; May stabilize HDL (high density lipoprotein) structure by its association with lipids, and affect the HDL metabolism
							Cluster_3	Red	4	APOA1	9796.ENSECAP00000007649	Apolipoprotein A-I
							Cluster_3	Red	4	HP	9796.ENSECAP00000019071	Uncharacterized protein
